# Supplementary material for: Cultural adaptation, perceived incentives, and job satisfaction of expatriate faculty: an empirical study of China and Kazakhstan
Source: Front Psychol. 2026 Feb 17;17:1781942. doi: 10.3389/fpsyg.2026.1781942 (PMC12953139; doi:10.3389/fpsyg.2026.1781942)
Supplement: Supplementary file 1 [file Data_Sheet_1.zip]

Archive with 2 entries (2 files):
- survey_data_550.xlsx
- Supplementary Material A Survey Instrument (Bilingual Version).docx
