# Supplementary material for: Cultural adaptation, perceived incentives, and job satisfaction of expatriate faculty: an empirical study of China and Kazakhstan
Source: Front Psychol. 2026 Feb 17;17:1781942. doi: 10.3389/fpsyg.2026.1781942 (PMC12953139; doi:10.3389/fpsyg.2026.1781942)
Supplement: Supplementary file 1 [file Data_Sheet_1.zip › survey_data_550.xlsx]

## Sheet: survey_data_550
ID	Nationality	Gender	Age	Edu	Years	Language	Rank	Q8	Q9	Q10	Q11	Q12	Q13	Q14	Q15	Q16	Q17	Q18	Q19	Q20	Q21	AC1	Q22	Q23	Q24	Q25	Q26	Q27	Q28	Q29	Q30	Q31	Q32	Q33	Q34	Q35	Q36	Q37	Q38	Q39	Q40	Q41	Q42
1	1	1	37	3	4	4	2	2	2	2	2	3	3	3	2	2	2	5	4	4	3	2	5	4	5	4	2	2	2	3	2	1	3	3	3	3	2	3	2	3	3	1	3
2	2	1	38	3	3	3	4	4	4	5	5	4	4	4	3	5	5	1	1	4	4	2	2	3	3	4	5	5	4	5	5	5	5	5	5	5	5	4	5	4	5	5	4
3	1	2	45	3	3	2	4	4	4	3	4	4	4	3	3	4	5	5	4	4	5	2	3	4	3	5	3	3	3	4	4	3	3	3	3	4	3	3	3	4	4	3	3
4	1	2	38	2	3	4	1	4	3	2	4	4	4	4	4	4	3	3	2	2	2	2	3	3	2	2	2	2	3	3	1	3	2	3	3	2	2	1	3	2	3	2	3
5	2	2	44	3	4	4	1	4	4	4	5	5	3	4	5	5	5	5	5	5	5	2	4	5	5	4	5	5	5	5	5	5	5	5	5	5	5	4	5	5	5	5	5
6	1	1	41	3	2	4	2	4	4	5	4	4	5	4	4	5	4	1	3	1	2	2	2	1	2	1	5	4	3	4	3	4	3	4	5	5	3	4	4	5	4	5	4
7	2	1	44	2	3	5	1	5	3	5	5	4	4	5	4	4	4	4	5	5	5	2	3	4	5	5	4	5	5	4	4	2	3	4	4	5	3	5	5	3	3	3	4
8	1	1	41	2	2	1	2	2	3	3	3	5	3	3	3	4	3	3	2	3	4	2	1	2	3	3	4	3	3	4	4	4	3	4	4	4	3	3	4	2	4	4	3
9	2	1	30	3	4	3	1	4	2	2	2	3	3	2	3	1	3	2	3	4	4	2	4	2	3	3	4	5	5	5	4	4	4	5	5	4	4	5	5	4	4	4	5
10	1	1	40	1	2	3	1	3	4	2	4	4	4	4	4	4	4	1	2	2	2	2	2	3	2	2	3	4	4	3	4	4	4	4	4	2	4	3	3	4	4	4	4
11	1	1	34	3	2	3	3	1	2	4	2	5	3	3	4	4	3	5	4	4	4	2	4	5	4	4	4	3	3	4	4	4	3	3	3	5	4	4	3	3	3	3	3
12	1	2	33	2	4	4	2	4	2	3	2	3	3	3	3	3	4	2	5	4	2	2	4	4	5	1	4	3	4	4	3	4	4	3	4	4	3	3	3	4	3	4	3
13	2	2	46	2	2	2	3	3	2	2	4	3	3	4	2	4	5	4	5	5	4	2	5	5	5	4	3	3	4	3	3	5	3	4	3	5	3	3	5	4	5	5	3
14	1	2	38	2	4	2	3	3	5	4	4	3	2	4	4	4	5	3	3	4	2	2	4	4	3	3	4	3	2	4	3	4	3	4	3	3	5	2	4	3	5	3	3
15	1	2	27	2	2	4	4	2	3	3	2	3	2	4	4	4	4	4	5	3	4	2	4	4	4	3	3	3	3	1	4	3	2	4	2	4	3	2	4	2	2	3	3
16	2	2	48	3	4	3	3	3	3	2	3	3	2	2	1	1	2	4	4	4	5	2	2	3	2	3	4	2	2	4	3	4	3	3	3	3	3	2	4	3	4	3	2
17	1	1	43	2	3	4	2	4	2	5	4	4	4	5	4	5	4	4	5	4	3	2	3	3	4	4	4	4	4	4	5	3	3	3	3	4	4	5	5	4	4	4	3
18	2	1	43	2	3	3	3	5	4	4	5	4	4	4	3	5	5	4	4	4	3	2	3	3	3	4	5	4	5	5	4	5	5	5	4	5	5	4	4	4	5	5	4
19	1	2	39	3	2	1	1	3	3	3	3	1	3	2	2	2	2	3	4	5	5	2	3	3	4	3	3	3	2	2	3	4	3	2	4	2	3	3	4	3	4	3	4
20	1	1	42	3	2	1	1	2	2	3	3	2	1	1	2	3	3	5	5	4	4	2	5	3	4	4	4	3	4	4	3	5	5	3	5	4	4	4	5	5	4	4	4
21	2	2	36	3	2	3	1	1	3	2	2	3	2	2	3	1	3	4	4	5	2	2	3	4	4	3	5	4	4	4	4	4	3	5	5	4	5	5	4	4	5	4	5
22	1	2	42	3	3	3	1	4	4	5	5	4	4	5	5	4	5	5	2	4	4	2	4	5	5	3	4	4	4	4	4	4	4	2	3	3	4	3	4	4	3	5	5
23	2	2	40	3	3	3	3	2	3	4	3	2	4	4	2	3	5	1	2	2	3	2	2	3	2	4	5	5	4	4	5	4	4	5	5	4	4	5	5	5	5	3	5
24	1	1	35	3	3	4	2	3	3	5	3	3	3	1	3	4	3	3	3	4	5	2	2	3	3	4	5	4	4	3	3	4	3	4	5	5	4	4	4	4	4	4	4
25	1	1	43	3	4	4	3	5	4	4	5	5	4	4	4	5	4	4	5	5	3	2	4	4	4	3	2	3	4	3	3	3	4	2	3	4	3	4	4	4	3	3	5
26	2	1	35	1	2	2	3	3	3	5	3	4	4	2	3	2	4	2	3	3	3	2	3	2	2	2	4	3	3	3	3	2	2	2	2	2	2	2	2	2	4	4	3
27	1	2	43	3	2	2	2	4	5	5	3	3	3	4	4	3	5	5	5	4	4	2	4	3	4	4	4	3	4	4	3	3	4	3	5	4	3	5	4	3	5	4	4
28	2	1	37	1	3	3	4	4	3	3	5	5	4	4	4	5	5	5	4	5	4	2	3	5	4	5	4	5	4	3	4	3	4	3	3	4	4	3	3	4	3	3	3
29	2	2	44	2	2	4	4	5	4	3	4	4	4	4	4	4	2	2	4	4	3	2	4	4	3	4	3	5	5	3	5	3	3	4	4	4	4	4	4	5	4	5	4
30	1	2	44	2	3	4	1	2	3	1	1	3	3	3	3	4	2	3	4	4	5	2	4	4	3	4	5	2	3	4	4	3	3	4	3	5	3	4	2	4	3	3	4
31	1	1	40	3	2	4	3	2	3	3	1	2	2	2	3	4	4	3	2	2	2	2	3	2	3	3	5	4	4	5	4	4	5	4	5	4	5	4	5	5	5	4	4
32	2	1	45	3	2	3	4	3	2	2	3	3	3	1	3	4	1	4	5	5	5	2	5	4	3	4	5	5	3	4	3	4	4	4	4	3	4	5	3	4	5	4	4
33	1	2	35	3	3	1	3	2	3	1	2	2	2	1	2	1	1	4	3	2	4	2	4	1	4	3	3	4	2	1	2	1	2	1	1	2	2	1	2	3	3	2	2
34	1	2	39	3	3	4	1	5	5	5	5	5	5	4	5	5	4	5	5	5	5	2	5	5	5	5	3	3	4	3	5	2	3	3	3	2	3	3	4	4	3	5	4
35	2	1	42	2	3	4	3	3	3	5	4	3	4	3	3	4	4	4	4	5	3	2	5	3	3	5	3	4	2	3	3	4	4	4	4	3	3	4	5	4	3	3	3
36	2	1	45	2	2	1	2	4	3	3	3	2	4	3	3	2	4	3	3	4	2	2	3	3	3	3	3	4	5	5	4	4	3	4	5	2	4	5	5	4	3	4	4
37	1	2	43	1	1	2	3	5	3	4	5	4	2	4	4	4	4	3	4	2	3	2	3	3	2	3	3	1	2	3	1	2	2	2	3	1	1	2	2	4	2	3	2
38	2	2	32	1	1	4	3	3	3	4	3	3	3	3	3	3	3	4	3	4	3	2	4	4	3	3	2	2	4	2	2	2	2	2	3	4	3	3	3	2	2	4	2
39	1	2	29	3	2	3	3	5	3	3	3	3	4	3	3	3	2	4	5	4	5	2	4	2	3	4	4	4	4	4	3	5	4	5	4	5	3	5	5	5	5	3	4
40	1	1	38	3	3	3	2	4	5	4	2	3	4	4	4	4	4	3	3	4	3	2	3	3	3	5	3	4	3	3	2	4	3	3	4	3	3	4	3	3	2	3	3
41	1	1	38	2	4	2	3	3	3	4	2	5	3	3	3	3	2	4	4	5	3	2	4	4	4	4	4	3	2	3	3	3	4	3	3	3	5	2	4	3	2	5	2
42	1	2	34	3	2	1	3	3	5	3	4	2	3	5	4	5	5	3	3	4	5	2	4	4	3	4	4	5	4	4	4	5	5	3	5	5	4	4	4	4	5	4	4
43	1	1	47	3	3	2	3	1	1	2	2	3	2	2	2	4	2	5	5	5	5	2	5	5	5	5	3	2	3	1	2	1	4	3	2	1	2	1	1	2	2	3	1
44	2	2	41	2	3	3	3	3	3	3	2	2	4	3	4	4	2	5	5	5	5	2	4	5	5	4	5	4	5	4	5	4	3	4	4	4	4	5	4	5	5	5	4
45	2	2	40	3	1	3	1	2	2	2	2	3	3	2	3	3	3	4	4	5	4	2	4	3	3	5	3	5	2	3	4	2	4	4	4	4	4	3	3	4	3	2	4
46	1	2	29	3	1	2	1	5	4	5	5	5	5	5	5	5	4	4	5	4	5	2	5	5	4	4	4	3	4	5	4	4	4	4	4	3	4	5	4	5	4	4	4
47	2	1	45	1	1	1	1	3	3	2	4	1	1	2	3	3	2	3	4	5	4	2	3	3	5	5	4	2	3	3	3	3	1	4	2	4	2	3	4	3	3	3	3
48	1	2	37	3	3	4	3	3	4	5	4	4	4	4	5	3	4	3	3	3	4	2	2	3	3	2	2	4	4	4	5	3	2	2	3	4	4	3	2	3	1	3	2
49	1	2	34	3	4	2	3	3	2	1	1	2	1	2	3	1	1	5	4	2	2	2	4	3	3	3	3	3	4	4	2	4	4	4	3	3	4	4	3	3	3	4	3
50	1	2	34	3	3	2	2	5	5	4	4	5	4	5	5	5	4	2	3	4	2	2	3	2	1	3	4	4	3	3	4	3	3	1	4	4	3	3	2	4	4	3	4
51	2	1	37	3	2	3	1	2	2	3	3	1	2	2	1	4	2	3	2	4	3	2	2	3	3	2	3	3	4	4	3	4	3	3	4	2	3	4	3	3	3	3	3
52	2	2	34	2	4	2	1	4	5	5	5	5	4	5	5	5	5	5	5	5	4	2	5	5	5	5	2	4	3	4	3	3	3	4	2	2	4	4	3	3	3	3	3
53	2	2	32	3	3	3	1	4	5	4	3	4	4	5	3	3	3	3	3	5	5	2	4	2	3	4	3	3	3	2	3	3	3	4	2	2	2	3	2	3	3	2	2
54	1	1	43	3	3	4	1	4	3	3	4	2	4	3	2	3	4	4	4	4	5	2	5	5	5	4	4	4	5	5	5	5	4	5	4	5	5	4	5	3	4	4	4
55	2	2	43	3	1	2	2	3	4	3	2	4	4	5	3	3	3	3	3	5	3	2	4	4	3	5	4	5	4	4	4	4	4	4	3	4	3	4	3	4	3	4	4
56	2	2	34	3	1	2	1	3	4	3	3	4	2	2	4	3	4	3	5	4	3	2	4	4	4	4	3	3	4	4	5	4	3	4	4	5	4	3	4	3	4	4	3
57	2	1	37	2	2	3	3	2	4	2	4	3	3	2	4	3	4	3	5	5	4	2	4	2	5	4	4	5	4	5	5	4	5	5	5	4	4	5	5	5	5	3	5
58	1	2	41	2	2	5	2	2	3	3	3	3	5	4	3	3	4	2	1	2	1	2	1	2	1	2	3	5	4	5	4	4	5	4	3	4	5	4	5	5	4	5	4
59	2	1	46	2	4	5	2	1	3	3	3	2	2	3	3	3	2	5	2	5	4	2	3	3	4	4	2	3	2	2	3	3	3	2	2	3	2	2	3	2	3	2	1
60	1	1	43	3	4	3	1	3	3	3	3	4	3	3	3	3	2	3	4	3	4	2	4	3	3	2	3	3	3	3	3	3	4	2	3	3	2	2	3	2	3	3	3
61	2	2	36	2	4	3	1	3	3	4	2	5	2	3	3	3	3	3	3	5	3	2	4	4	4	4	3	4	2	5	3	2	3	2	2	3	2	4	3	3	2	3	2
62	1	2	39	2	4	4	1	2	4	2	4	4	3	4	3	3	2	4	4	3	4	2	3	4	4	4	4	4	4	4	4	4	5	4	4	4	4	4	4	5	4	3	4
63	1	2	29	2	1	2	3	3	4	4	1	3	3	3	3	3	4	5	5	5	5	2	5	5	5	5	5	4	4	4	4	3	5	4	5	3	4	5	5	4	4	4	4
64	1	1	47	3	3	3	1	5	5	4	5	4	4	5	4	4	3	5	4	3	3	2	4	4	3	4	3	4	4	4	4	4	4	4	4	2	3	3	3	5	4	4	3
65	1	2	49	3	3	4	2	3	2	2	2	3	2	3	3	3	3	4	4	4	4	2	3	3	4	4	5	5	4	5	5	4	5	5	5	5	5	5	5	5	5	4	5
66	2	1	37	3	3	4	1	4	3	3	4	4	4	4	5	5	4	4	3	4	3	2	3	2	4	4	4	4	4	5	4	5	3	5	4	4	4	4	4	4	3	5	4
67	2	2	35	2	1	3	1	5	4	5	4	5	4	2	4	3	5	3	3	5	4	2	3	4	4	3	2	3	3	2	2	3	3	2	2	3	2	2	2	2	3	2	2
68	2	2	45	3	3	3	1	3	5	4	4	4	4	4	4	5	5	3	5	5	5	2	4	5	5	5	2	2	1	1	2	2	2	1	1	2	2	1	2	1	2	1	3
69	2	2	35	3	3	4	2	2	1	1	3	3	2	3	4	3	3	5	4	5	3	2	4	4	4	4	2	3	3	3	4	3	3	3	2	2	2	3	2	3	5	3	3
70	1	1	47	3	2	4	1	4	4	5	5	5	5	5	4	5	4	5	4	4	4	2	4	5	3	4	4	5	4	3	3	3	3	2	4	3	4	2	2	5	3	2	4
71	2	2	38	2	2	4	2	4	5	5	4	4	3	4	3	4	3	2	4	4	3	2	3	4	4	4	4	4	4	4	4	4	3	2	5	3	4	3	4	3	4	5	4
72	2	2	37	3	3	2	1	4	4	4	4	5	5	4	5	4	4	4	2	5	4	2	4	3	3	4	5	5	4	5	5	5	4	5	5	4	4	3	5	5	5	5	5
73	2	2	46	3	3	3	2	4	5	5	4	5	5	4	5	5	4	5	5	5	4	2	5	4	5	3	4	4	4	3	3	4	4	3	3	4	5	5	4	5	4	5	4
74	1	1	44	3	2	3	2	3	4	4	5	4	5	5	4	2	4	2	3	3	2	2	2	2	1	3	4	5	5	5	5	5	5	5	5	5	5	5	5	5	5	5	5
75	2	2	32	3	3	4	1	4	4	5	4	5	4	5	5	5	4	4	3	5	3	2	4	3	2	5	5	3	4	4	5	3	4	5	3	3	5	4	4	4	4	3	2
76	1	1	43	2	3	3	4	4	4	4	5	4	4	5	5	3	5	3	3	4	4	2	4	4	4	3	5	4	4	4	4	5	4	4	5	4	4	4	5	4	4	3	5
77	1	1	41	3	3	2	4	4	4	5	5	5	5	3	5	3	5	2	2	2	1	2	3	2	1	3	3	4	3	2	2	4	5	4	5	3	3	5	3	5	4	4	3
78	1	1	34	3	4	2	2	3	3	4	3	4	4	4	4	3	4	4	4	3	4	2	4	5	2	5	5	5	4	3	5	4	5	5	5	4	5	5	3	4	4	3	4
79	2	2	44	3	4	3	1	4	3	3	3	4	4	4	3	3	4	3	4	4	5	2	5	4	4	5	3	4	5	5	5	5	5	5	4	5	5	3	5	5	5	5	5
80	2	2	38	3	2	3	3	3	2	3	3	2	2	2	3	2	4	3	2	5	3	2	3	4	2	3	3	2	3	3	3	3	4	3	2	3	2	3	3	2	3	3	2
81	1	1	28	2	3	2	1	3	2	1	4	3	2	2	3	2	4	5	3	2	5	2	3	4	4	4	2	4	2	3	3	3	2	2	3	3	3	3	2	3	2	3	1
82	1	2	30	3	4	4	2	4	5	4	4	4	4	5	5	4	3	4	4	4	5	2	3	3	4	4	3	3	4	3	2	3	4	3	4	3	4	4	4	4	3	4	3
83	2	2	33	2	2	2	4	4	3	2	4	3	3	4	3	3	4	3	4	4	4	2	2	5	5	4	3	4	3	3	3	4	3	3	3	4	4	3	3	4	3	3	2
84	2	2	38	3	3	2	1	5	4	5	5	5	4	5	4	5	4	3	2	4	2	2	4	4	3	5	3	4	3	1	4	2	3	3	2	3	3	3	4	3	2	3	4
85	2	1	42	2	1	3	3	4	5	5	5	5	5	4	4	4	5	4	3	3	2	2	3	2	2	2	4	4	4	4	4	5	4	4	5	5	4	4	5	4	4	5	5
86	1	2	38	3	4	5	1	3	5	4	5	5	5	5	3	5	5	5	5	4	4	2	5	5	3	3	3	4	4	5	4	4	4	3	4	4	5	5	3	4	5	4	3
87	1	2	37	3	3	4	3	4	3	3	2	4	4	3	4	3	4	4	4	4	4	2	4	4	4	5	4	4	4	3	3	5	5	3	4	5	5	3	4	4	4	4	5
88	2	1	44	2	3	3	1	4	4	3	4	4	3	5	4	4	3	1	3	5	3	2	4	3	2	5	3	5	4	4	4	4	5	3	3	5	2	3	5	4	4	5	3
89	2	1	46	3	3	3	3	4	4	5	5	4	5	4	4	4	3	2	3	4	3	2	3	4	5	4	5	4	5	5	4	5	5	4	4	5	5	5	4	5	5	4	5
90	2	1	38	2	3	2	1	4	5	4	5	4	4	5	5	4	4	3	2	4	3	2	3	2	3	3	4	3	2	4	3	2	4	4	4	3	4	2	3	4	4	3	4
91	2	1	40	3	2	3	1	3	5	5	4	4	3	4	3	4	3	3	2	5	2	2	2	3	3	2	2	3	4	3	3	4	2	4	4	4	3	2	4	4	4	4	4
92	1	2	36	3	1	3	1	4	3	4	2	4	3	3	4	3	3	3	3	4	2	2	3	3	3	4	1	3	2	2	3	2	4	3	1	3	3	4	3	3	2	3	2
93	1	1	43	2	4	3	2	1	1	4	1	2	3	2	4	3	3	3	1	3	2	2	3	3	4	4	4	3	3	3	3	3	4	4	5	3	4	3	4	4	4	4	4
94	1	1	42	3	3	2	4	3	2	4	4	4	4	5	3	2	3	4	5	5	4	2	4	4	5	3	4	4	4	5	5	4	5	5	4	4	4	4	3	5	3	4	5
95	1	2	36	2	3	1	1	5	3	3	2	3	4	2	2	3	2	5	3	4	5	2	5	4	4	3	2	3	4	4	3	4	4	4	4	3	4	3	4	4	5	4	4
96	1	1	44	2	3	2	2	4	5	3	5	5	4	5	4	5	5	3	4	5	4	2	4	4	3	5	2	2	2	2	1	3	2	2	1	2	1	2	2	1	1	3	2
97	2	2	41	3	2	1	1	4	3	2	2	2	4	2	3	3	2	5	5	5	5	2	5	4	5	5	4	4	4	5	4	4	3	3	5	4	4	4	3	4	3	4	3
98	2	2	39	3	3	3	2	4	4	4	5	5	3	5	5	5	5	4	3	4	3	2	3	4	4	3	4	5	2	4	4	4	4	4	5	4	4	3	3	4	3	4	4
99	1	1	41	3	3	5	2	2	1	3	2	2	3	3	3	2	2	1	3	1	3	2	2	2	1	2	3	4	4	4	3	3	4	4	3	4	4	5	5	3	4	5	3
100	2	1	35	1	2	1	2	3	4	4	4	3	5	4	2	3	4	3	1	3	2	2	2	2	1	1	5	4	5	3	4	4	5	3	4	3	3	4	4	4	5	4	4
101	1	1	43	3	3	2	2	4	5	3	5	5	3	4	5	3	5	3	4	5	3	2	4	5	5	4	5	5	5	5	5	5	5	5	4	5	5	5	5	5	5	5	5
102	2	1	33	3	3	2	2	3	3	2	4	4	4	3	2	4	3	4	3	4	2	2	2	3	2	3	4	5	5	4	4	5	5	5	4	5	5	5	5	5	5	5	5
103	2	2	30	2	3	3	3	2	2	3	4	4	5	3	4	3	4	4	3	5	5	2	4	5	4	2	5	5	5	4	5	5	5	5	5	5	5	4	4	4	5	4	5
104	2	1	38	3	3	5	4	4	4	3	3	4	5	3	5	3	5	5	4	5	5	2	4	3	5	4	2	4	3	3	2	2	2	3	3	4	2	4	2	3	2	3	2
105	2	2	37	3	2	4	1	4	5	5	3	3	5	5	4	5	4	5	4	5	4	2	4	4	4	4	3	5	3	5	5	5	4	4	5	5	5	5	4	4	4	3	5
106	1	2	33	3	3	2	1	3	4	3	2	2	3	4	4	3	3	3	3	2	3	2	3	3	2	3	2	3	3	2	3	3	5	2	3	3	3	4	3	3	3	3	3
107	2	2	42	3	2	3	3	3	5	4	5	4	5	4	4	5	4	3	4	5	5	2	4	4	4	4	3	4	4	3	4	4	4	4	4	3	4	5	5	3	5	4	4
108	1	1	39	2	2	3	1	4	3	3	4	3	3	3	4	3	4	3	3	3	2	2	2	2	2	2	4	4	4	4	3	3	4	3	3	4	2	3	3	3	2	3	2
109	2	1	35	2	2	3	1	3	3	3	4	3	5	3	3	3	5	4	3	5	4	2	5	5	4	4	4	3	4	3	5	3	3	4	4	5	4	5	3	4	5	3	4
110	1	1	43	2	2	2	1	5	5	5	4	5	5	5	4	4	4	5	3	5	4	2	5	4	4	4	3	4	4	2	3	4	4	4	3	4	3	3	5	4	4	3	4
111	1	2	38	2	2	4	3	4	3	3	3	3	3	3	2	3	2	4	4	4	4	2	2	3	4	3	5	3	4	3	3	3	4	3	4	3	3	2	2	4	2	4	3
112	2	1	37	2	3	1	3	5	5	3	4	4	5	4	3	4	5	3	2	4	2	2	2	3	4	3	2	2	3	3	2	2	3	3	3	2	3	3	3	3	4	4	4
113	1	2	34	3	2	3	3	4	5	5	5	5	5	5	4	5	5	5	4	5	4	2	4	3	3	4	3	3	4	2	3	4	3	3	3	4	3	3	2	3	5	3	3
114	1	2	44	3	4	3	3	3	2	1	3	1	1	2	2	3	3	2	2	2	1	2	2	2	2	3	3	3	4	4	4	3	4	4	5	3	4	3	3	3	4	4	3
115	1	1	44	2	3	2	2	3	3	3	4	2	2	4	4	3	4	3	3	4	3	2	3	4	3	3	2	3	2	4	3	3	4	4	4	4	3	4	4	3	3	4	4
116	1	1	32	3	3	1	3	2	2	2	2	2	2	2	3	3	3	4	3	3	2	2	2	2	1	2	3	3	1	2	2	3	3	2	2	4	3	2	3	3	3	3	2
117	1	2	40	2	3	3	1	4	5	4	4	4	4	4	2	4	4	2	3	2	1	2	3	2	3	1	3	3	4	2	5	2	3	2	3	4	4	3	1	4	3	3	2
118	2	2	40	3	1	4	1	4	2	3	4	4	5	4	4	3	3	1	2	4	2	2	1	3	1	2	4	5	5	5	5	5	5	4	5	4	5	3	4	5	4	5	5
119	1	1	53	3	3	2	1	3	3	3	4	3	4	4	3	3	4	4	3	3	5	2	3	4	4	5	3	3	4	2	3	4	3	5	3	4	5	2	5	4	2	4	4
120	1	1	43	3	2	3	1	4	5	4	4	4	5	4	4	4	4	3	4	4	3	2	5	2	2	4	4	5	3	4	3	5	3	4	2	3	4	2	3	3	3	4	2
121	2	2	43	3	2	3	4	2	3	2	3	4	3	2	3	3	4	3	3	5	4	2	4	4	3	3	4	4	5	3	4	3	4	3	4	5	4	3	4	3	5	4	5
122	1	2	32	1	3	4	2	4	4	3	2	3	3	3	4	4	3	4	4	3	4	2	4	4	4	3	5	3	4	4	4	4	4	3	4	4	4	4	3	3	4	4	3
123	1	1	41	3	1	3	1	3	4	3	5	5	5	4	4	4	5	4	5	4	5	2	5	4	4	5	5	5	4	4	5	5	3	5	4	4	4	4	5	5	5	4	4
124	1	1	37	3	3	2	2	1	3	2	2	1	3	3	3	3	1	4	4	4	5	2	5	5	5	5	4	3	5	5	3	4	4	4	5	4	5	4	4	5	4	5	5
125	1	1	31	3	1	3	1	5	5	5	5	5	5	4	4	5	5	3	3	4	4	2	3	3	4	3	5	5	5	4	5	5	5	5	5	5	5	5	5	5	5	5	4
126	2	1	40	3	4	3	3	4	4	4	5	4	5	3	5	5	5	3	4	5	3	2	4	4	4	3	3	5	4	5	5	3	5	5	5	3	5	3	5	5	5	5	5
127	1	2	37	2	2	2	2	5	5	4	5	5	4	5	5	5	5	4	4	4	4	2	5	4	3	4	2	3	4	3	2	3	2	3	3	3	3	4	2	4	3	2	3
128	2	1	53	3	3	4	1	2	2	3	3	3	2	5	2	3	3	4	4	5	4	2	3	3	5	3	4	3	3	5	3	4	4	3	3	4	4	2	4	5	2	5	4
129	1	2	32	2	2	2	1	4	4	4	4	3	4	3	5	4	3	4	4	5	5	2	5	4	5	5	3	4	3	2	4	4	3	4	4	3	3	3	2	4	4	2	2
130	2	2	40	3	4	2	1	3	3	3	4	3	3	4	4	3	5	4	4	5	4	2	2	4	5	4	2	3	3	3	3	5	5	4	4	2	4	3	2	2	3	3	1
131	2	1	42	2	3	3	3	5	5	5	4	5	5	5	5	5	4	4	4	4	4	2	3	5	4	4	4	4	4	4	5	4	3	3	4	4	4	3	4	4	4	4	4
132	1	1	35	3	3	2	1	2	3	2	2	3	2	3	2	3	4	4	5	4	4	2	4	4	4	4	5	4	5	3	4	5	4	4	3	3	3	3	4	4	4	4	3
133	1	1	30	2	1	3	1	3	4	3	3	3	4	3	4	3	3	3	3	3	2	2	4	3	3	2	4	5	4	4	4	3	3	4	5	2	5	4	3	4	4	4	4
134	1	1	31	3	1	1	1	5	4	5	4	5	5	5	5	4	5	4	4	5	4	2	5	4	5	5	4	3	5	3	4	3	4	4	3	3	4	4	5	3	4	4	3
135	2	1	41	3	3	2	1	5	1	3	3	4	4	5	4	4	4	5	5	5	5	2	5	5	5	5	4	4	3	5	5	4	4	4	4	3	3	4	4	4	4	2	3
136	2	1	41	2	3	4	3	2	2	4	3	1	3	4	3	2	3	5	5	5	4	2	5	5	5	5	4	4	4	3	4	5	4	5	4	4	4	3	4	4	4	4	4
137	1	2	39	3	2	2	3	5	5	4	4	4	4	5	3	5	5	3	5	5	4	2	5	4	5	5	4	3	4	4	3	5	3	4	5	4	5	4	4	4	3	5	3
138	2	2	33	2	2	1	1	3	4	5	4	3	4	4	4	3	3	5	5	5	5	2	5	5	5	5	4	5	4	3	5	3	4	3	3	3	4	4	4	3	3	4	4
139	1	2	35	3	3	3	2	3	2	2	2	1	2	3	3	2	2	3	4	3	3	2	5	4	3	5	3	1	2	3	3	3	2	2	3	3	3	3	2	3	3	2	2
140	2	2	34	2	3	3	2	4	2	3	4	4	3	5	4	3	5	5	4	5	5	2	4	5	5	4	4	3	3	5	3	3	3	3	4	3	2	3	2	3	4	4	3
141	1	2	44	3	2	2	3	3	5	4	4	4	3	3	5	3	3	4	4	5	4	2	3	4	3	4	4	3	4	4	3	2	3	4	3	5	4	4	4	4	4	5	5
142	1	2	33	3	4	4	3	2	3	4	2	2	3	1	2	2	3	2	4	3	3	2	2	5	4	3	3	2	4	3	3	3	2	3	3	4	1	4	4	3	3	3	2
143	1	1	38	3	2	5	2	4	2	4	4	3	3	4	5	5	4	3	2	3	2	2	3	3	1	2	4	4	4	5	4	3	4	3	4	4	4	3	4	5	4	4	3
144	1	1	44	2	2	3	1	5	5	5	4	5	5	5	4	5	5	3	4	4	4	2	4	3	3	2	5	4	4	4	3	4	3	5	4	5	5	3	5	4	4	4	3
145	2	2	37	2	2	2	3	5	5	5	4	5	5	5	4	4	5	4	5	5	4	2	4	3	3	3	3	3	3	2	3	4	3	3	5	4	3	2	4	2	3	5	2
146	1	2	36	3	2	3	1	3	3	2	3	1	3	4	2	2	3	4	4	5	4	2	5	5	3	4	3	3	4	5	4	5	3	4	4	4	4	3	4	4	4	4	4
147	2	2	37	3	2	2	1	5	4	4	3	5	4	3	3	3	3	3	3	4	2	2	2	2	2	4	4	3	3	4	4	5	4	4	4	3	3	4	5	2	4	4	4
148	2	2	43	3	4	3	4	2	5	3	3	5	3	4	4	2	3	2	3	4	4	2	4	3	2	4	4	3	2	3	3	3	4	3	3	3	2	2	2	2	3	2	2
149	2	1	40	3	1	2	1	4	2	3	3	2	3	2	4	4	1	3	3	5	5	2	5	2	4	4	4	4	5	4	3	4	5	3	3	4	4	4	3	4	5	4	5
150	1	2	33	3	3	3	1	3	4	4	4	3	3	3	3	3	4	4	3	4	3	2	4	4	4	5	2	4	3	3	3	3	2	3	3	3	2	3	3	3	2	2	2
151	1	1	40	2	4	3	3	5	4	5	3	5	3	4	3	5	4	5	4	4	4	2	5	4	3	5	3	3	2	3	3	2	2	2	4	3	3	5	3	4	4	3	3
152	2	1	41	2	1	2	4	4	4	3	4	4	4	3	4	3	4	3	4	5	4	2	5	4	5	3	2	3	4	3	2	2	1	2	2	2	3	1	1	2	3	1	3
153	1	2	49	3	4	3	2	3	3	3	2	5	4	3	4	3	5	4	2	4	3	2	2	3	4	4	4	4	3	3	3	2	4	4	3	4	4	3	4	3	2	4	3
154	2	2	34	2	2	2	2	3	4	5	5	4	5	5	4	3	5	4	3	4	3	2	3	3	2	3	4	4	5	4	4	5	4	3	4	4	5	4	4	4	4	4	4
155	2	2	36	3	1	5	2	3	3	3	3	3	3	3	3	5	4	4	5	4	3	2	4	4	3	4	3	4	4	4	4	5	3	3	4	2	3	2	4	3	4	3	3
156	2	2	31	3	1	3	2	5	2	2	3	1	3	4	4	3	3	5	5	5	4	2	4	5	3	4	2	3	4	3	3	4	3	4	3	3	4	2	5	4	4	3	3
157	1	2	44	2	3	4	2	2	4	4	2	3	2	4	4	3	4	4	5	3	3	2	4	3	4	4	3	3	3	3	2	2	3	3	3	3	4	3	2	3	2	3	4
158	2	1	42	3	4	3	3	3	5	4	5	4	4	4	5	2	5	2	3	3	2	2	1	3	2	3	3	3	3	3	4	4	5	4	3	2	4	2	4	4	3	3	2
159	2	2	46	2	2	2	2	4	3	4	4	5	3	4	4	4	3	4	3	4	3	2	2	3	5	3	3	3	3	3	3	2	4	2	3	3	2	3	3	4	2	3	1
160	1	1	42	2	2	2	2	3	4	4	4	4	2	3	2	3	2	5	2	3	3	2	3	3	3	3	5	3	4	4	3	3	2	5	3	4	3	3	4	5	3	3	3
161	2	2	42	3	3	1	2	4	5	4	5	5	5	5	5	5	4	2	3	4	3	2	3	3	2	2	3	2	3	2	3	2	3	2	2	2	3	1	2	2	2	2	1
162	1	1	39	2	3	2	1	5	4	5	3	3	3	5	5	4	5	4	4	3	4	2	5	4	3	4	4	4	4	2	5	3	4	5	5	4	4	3	3	4	4	4	4
163	1	2	40	2	2	3	3	3	3	4	5	4	3	4	3	4	5	4	5	4	5	2	5	4	5	5	5	3	2	3	3	4	5	4	5	4	5	5	4	4	3	3	4
164	2	1	43	3	2	2	3	3	3	3	3	3	4	3	2	2	2	4	5	5	4	2	3	5	5	4	3	3	2	3	4	3	3	3	3	3	4	3	2	3	3	3	3
165	2	2	43	1	4	4	1	4	5	3	4	4	4	4	3	4	5	5	4	5	4	2	4	5	4	3	2	3	3	2	3	2	3	4	2	4	3	4	3	2	4	3	4
166	1	1	37	2	4	3	3	4	2	3	4	4	4	3	3	4	4	3	4	4	3	2	3	2	4	3	3	3	3	4	3	4	3	3	3	2	3	3	4	4	3	3	3
167	1	2	38	3	3	2	3	3	5	3	5	3	5	4	4	5	5	4	3	3	3	2	3	3	3	4	3	4	3	2	3	4	2	3	3	3	3	2	2	4	3	3	3
168	1	2	48	3	4	1	1	5	4	4	4	4	3	5	3	5	4	4	3	5	5	2	5	4	4	4	3	2	2	2	3	3	1	3	2	2	3	1	2	3	3	2	3
169	1	1	44	1	2	4	3	3	4	4	2	3	3	3	4	3	3	5	4	5	5	2	5	5	5	4	4	5	5	4	4	4	4	5	4	4	5	5	5	4	4	4	4
170	1	1	40	2	2	1	2	4	3	4	4	3	3	3	3	3	4	5	5	4	5	2	5	5	5	5	4	4	4	3	3	3	5	3	4	4	5	5	3	4	3	3	4
171	2	1	43	2	4	2	1	4	4	3	3	2	3	3	4	4	4	2	2	4	3	2	5	3	3	2	3	2	3	4	3	2	2	2	2	2	4	3	3	3	4	2	3
172	1	1	47	3	2	4	3	3	4	4	4	4	5	4	5	5	5	3	3	3	3	2	3	3	2	4	4	3	4	4	3	4	4	3	4	3	4	5	4	4	4	3	3
173	1	2	39	3	3	4	3	4	3	4	3	3	3	3	3	2	4	3	4	4	3	2	3	4	2	4	4	4	4	5	3	4	3	5	3	4	3	4	2	4	4	3	5
174	1	1	46	2	2	3	1	4	4	3	4	4	4	4	4	4	4	3	3	3	3	2	1	4	4	2	4	5	2	3	3	4	5	3	5	4	2	4	3	3	4	4	4
175	1	1	34	2	2	3	3	3	3	3	3	2	3	2	3	3	3	5	2	3	4	2	4	5	3	3	4	5	5	5	5	5	5	5	4	5	4	4	4	5	5	4	5
176	2	1	37	3	2	2	1	4	4	4	3	5	5	3	5	4	4	4	5	4	5	2	2	5	5	4	1	2	3	3	3	3	3	3	4	3	3	4	3	3	4	4	4
177	2	2	50	3	4	5	3	4	4	4	4	4	4	5	4	4	5	5	5	5	5	2	5	5	5	5	5	4	3	3	3	5	4	4	5	4	3	5	4	3	5	4	4
178	1	2	31	3	2	2	1	4	3	3	5	3	5	2	4	3	4	3	4	3	3	2	3	3	2	3	3	4	3	4	3	3	3	4	3	4	4	4	3	3	4	4	4
179	1	1	45	3	4	3	1	3	4	5	5	4	4	4	5	4	5	3	5	3	4	2	5	4	5	4	4	4	3	4	2	3	4	3	4	3	3	2	3	1	3	2	4
180	1	2	37	3	2	1	1	5	4	5	4	2	4	4	3	5	5	3	1	1	2	2	1	2	1	1	5	5	5	4	4	5	5	4	5	5	5	5	5	5	5	5	5
181	2	2	38	3	3	4	2	3	3	3	3	3	3	4	3	2	2	3	3	4	4	2	4	3	5	4	5	5	5	5	4	4	4	5	5	5	5	4	4	5	5	5	5
182	2	1	40	2	1	3	4	3	2	3	2	3	2	3	2	4	3	4	3	4	4	2	4	4	3	4	5	4	4	5	3	5	4	4	5	5	4	4	5	4	5	5	5
183	2	1	33	2	4	2	1	3	3	3	3	4	2	4	3	2	4	4	3	3	3	2	4	3	3	3	4	2	2	2	2	3	3	3	3	2	4	2	3	3	3	1	1
184	2	2	33	3	2	4	1	5	4	4	4	5	3	4	4	3	5	4	4	5	4	2	5	5	4	4	2	2	2	1	2	2	2	1	1	2	2	2	2	3	2	2	2
185	1	2	45	3	3	3	3	3	5	4	4	5	3	4	4	4	3	5	3	5	5	2	4	4	5	5	4	5	5	5	4	5	5	4	5	4	4	3	4	4	5	4	5
186	2	2	39	3	3	2	4	4	4	5	5	5	4	5	4	5	4	3	3	4	4	2	5	3	5	3	2	5	4	2	4	4	3	2	4	3	5	3	4	4	3	4	3
187	2	2	41	2	2	1	3	4	4	5	5	4	5	5	3	4	4	4	4	5	4	2	3	4	5	4	4	4	3	4	3	4	4	4	3	3	4	3	4	5	5	4	5
188	1	1	40	3	2	4	1	4	3	3	5	4	3	5	3	4	5	2	3	3	2	2	3	4	3	2	4	3	5	5	4	4	4	3	4	5	4	5	4	4	4	5	3
189	2	2	51	3	4	2	2	5	3	4	5	4	3	5	4	3	4	3	2	2	2	2	3	3	2	3	2	2	2	3	3	3	3	3	3	2	3	3	3	2	3	3	3
190	1	1	40	3	3	3	1	3	2	3	3	3	3	3	3	3	3	4	3	4	4	2	4	4	4	3	2	3	2	3	3	2	3	3	3	1	2	2	2	2	1	3	3
191	2	2	40	2	3	4	3	5	4	5	3	3	3	4	5	4	4	4	5	5	5	2	4	4	4	4	3	2	3	2	2	3	3	3	3	2	4	2	4	3	3	3	2
192	1	1	41	3	2	2	3	4	4	3	5	5	5	5	5	5	5	4	4	5	4	2	4	4	5	5	5	4	4	3	4	5	4	4	4	5	4	5	5	4	4	5	4
193	1	1	40	3	2	3	1	3	3	2	3	3	2	2	1	3	3	5	2	4	3	2	2	3	5	3	3	2	2	2	1	2	3	2	3	2	2	3	1	2	1	2	3
194	1	2	41	2	2	3	2	4	5	5	4	3	4	5	5	5	5	3	4	4	4	2	4	3	3	3	4	5	5	4	5	5	5	5	4	4	3	5	5	5	4	5	4
195	2	1	41	2	4	3	2	3	3	4	2	4	3	2	3	2	3	4	2	3	4	2	5	4	4	2	2	3	5	4	4	4	3	2	3	2	4	3	4	3	4	4	3
196	1	2	51	2	1	4	1	5	5	5	4	4	4	4	3	4	5	3	3	3	2	2	3	3	3	3	5	4	4	5	5	5	5	5	5	5	5	5	5	5	5	5	5
197	2	2	30	2	3	2	3	5	4	5	4	4	4	5	5	5	5	5	5	5	4	2	5	5	5	5	4	4	4	2	4	2	3	2	4	5	3	4	3	2	4	2	2
198	1	2	44	3	2	4	1	3	4	2	3	3	3	3	2	3	3	5	5	4	5	2	5	5	4	5	4	5	5	5	5	5	5	5	5	5	4	5	5	5	5	3	5
199	2	2	34	1	1	3	1	3	5	4	4	4	5	4	5	5	4	4	4	4	4	2	5	4	4	3	4	5	5	3	4	4	4	4	4	5	4	4	4	4	5	5	4
200	1	2	33	3	3	2	1	1	3	3	2	3	2	2	3	3	3	5	5	5	5	2	4	5	5	5	3	3	4	3	4	2	3	4	4	4	3	4	3	3	3	3	3
201	1	1	35	2	2	3	3	5	4	4	4	3	2	5	2	4	3	2	3	3	4	2	3	2	2	3	5	4	3	4	4	4	3	3	4	4	4	4	5	3	4	3	4
202	1	2	43	3	2	5	2	3	1	2	4	2	3	4	3	4	2	3	4	2	2	2	4	2	4	3	3	4	4	4	5	4	4	4	4	3	5	5	5	5	5	3	5
203	2	2	41	3	3	3	3	2	3	4	4	4	2	4	4	3	4	5	4	5	4	2	4	4	4	5	5	4	5	4	4	4	3	5	4	4	5	5	3	4	3	5	2
204	1	2	40	1	3	2	2	3	3	3	3	4	3	3	3	4	2	2	2	3	3	2	2	3	2	2	3	3	2	3	3	3	4	2	2	3	2	3	2	3	3	3	2
205	2	1	41	3	2	2	3	2	2	4	1	2	2	1	3	1	1	5	5	5	2	2	3	3	3	3	4	4	4	5	4	5	5	3	5	4	5	3	3	4	4	4	2
206	1	1	45	2	1	4	1	3	4	3	3	4	3	3	3	2	3	4	4	4	4	2	3	4	4	3	2	3	2	3	2	2	3	4	3	2	2	3	4	2	3	3	3
207	2	1	40	3	2	4	1	2	1	3	2	2	1	2	3	1	2	3	3	5	2	2	2	3	3	4	4	3	3	4	4	4	4	4	4	4	4	5	5	4	3	2	3
208	2	1	29	3	2	3	4	4	4	3	4	4	5	4	5	5	4	4	4	5	5	2	4	4	4	5	2	2	3	3	4	1	2	3	5	4	3	3	3	2	3	4	3
209	2	2	32	3	4	2	2	5	2	2	4	2	3	2	3	4	4	5	4	5	4	2	5	4	4	5	4	4	5	5	3	4	4	5	4	4	4	4	4	4	3	5	5
210	1	2	36	2	1	1	1	5	5	5	5	5	5	5	5	5	5	3	4	4	5	2	4	3	3	4	4	3	4	3	4	4	4	4	4	4	4	4	4	5	5	5	4
211	1	1	43	1	4	4	1	4	5	3	4	3	4	4	4	4	5	4	5	4	4	2	3	4	4	5	4	3	3	2	3	4	3	2	1	4	3	3	4	2	4	2	3
212	2	1	39	3	4	3	2	5	4	4	5	3	5	3	3	3	3	4	4	5	3	2	4	2	3	3	1	2	2	1	1	2	2	2	3	2	3	4	3	2	2	3	3
213	2	2	35	2	2	1	2	3	3	4	4	4	4	4	4	5	4	4	3	4	3	2	3	3	4	2	3	3	3	2	3	4	3	3	2	4	3	4	4	3	4	3	4
214	1	1	41	2	2	2	2	2	3	5	3	2	3	4	3	4	4	3	4	4	3	2	2	3	4	3	5	5	5	5	5	5	4	4	5	5	5	5	5	4	5	4	5
215	2	2	30	3	4	4	1	3	3	3	3	4	3	3	3	3	3	3	4	4	4	2	5	3	4	5	3	4	4	3	3	4	4	3	4	4	4	4	2	3	4	3	4
216	2	1	30	2	1	2	2	4	4	2	2	5	3	4	4	2	5	4	4	4	3	2	4	3	4	5	5	4	4	5	5	5	5	5	5	5	5	5	5	5	5	5	5
217	2	1	30	3	3	3	1	2	3	3	3	3	2	2	3	1	1	3	3	4	2	2	2	3	3	2	4	4	3	4	4	5	5	5	5	5	3	4	4	5	5	5	5
218	1	1	34	3	2	3	1	4	2	4	5	5	5	3	4	4	4	4	4	5	4	2	5	4	3	4	3	3	3	4	2	3	2	4	2	3	4	4	3	3	2	2	1
219	1	1	46	2	4	4	2	4	2	5	3	4	3	4	4	5	3	4	4	3	3	2	5	4	4	3	3	3	3	3	4	3	3	4	5	4	3	3	3	4	2	3	4
220	1	1	43	3	4	3	4	4	5	5	4	4	4	5	3	4	3	2	2	2	2	2	2	2	3	3	5	5	5	3	3	4	5	5	3	4	4	5	3	4	4	4	4
221	2	1	34	2	4	1	3	3	3	3	5	3	4	3	4	4	3	4	4	4	3	2	3	3	3	4	4	4	5	4	4	4	4	4	4	4	4	3	3	4	5	5	5
222	2	2	29	2	3	4	1	5	5	4	5	5	5	5	4	4	4	4	3	3	3	2	2	3	3	3	3	3	4	4	4	4	5	4	3	4	4	3	5	4	3	3	4
223	1	1	29	3	3	5	1	4	3	2	2	2	4	3	2	3	1	4	4	5	3	2	3	3	3	3	3	2	1	2	3	2	4	2	2	3	2	3	2	1	1	2	2
224	2	1	43	1	1	4	1	3	3	4	3	4	2	4	3	4	3	3	2	4	2	2	2	2	2	4	4	4	5	4	4	3	3	4	3	4	4	4	4	3	4	3	4
225	1	2	41	2	4	4	1	4	4	3	2	2	3	3	3	5	3	3	3	2	3	2	2	3	4	4	4	2	3	3	3	4	4	2	5	4	3	3	3	3	3	2	3
226	2	2	40	3	3	2	2	4	3	3	4	5	5	4	2	4	3	4	4	5	4	2	4	3	4	5	3	4	4	3	4	3	3	3	3	4	3	3	3	1	4	4	3
227	2	1	34	2	1	1	2	3	2	4	5	4	3	4	5	4	3	4	5	5	4	2	3	5	3	4	4	3	5	4	5	5	4	4	5	5	5	4	5	4	5	4	5
228	2	1	33	2	1	3	2	3	2	2	2	2	4	3	2	3	3	4	4	3	3	2	3	2	3	3	1	4	4	3	2	3	3	4	2	3	4	3	4	4	3	4	4
229	1	2	48	3	4	4	1	4	5	4	3	5	3	3	3	3	4	5	4	4	4	2	4	4	5	5	4	3	5	4	4	5	5	3	4	5	5	5	5	4	4	5	4
230	1	1	45	3	3	1	2	4	3	3	3	3	3	4	3	5	4	2	2	3	4	2	3	3	5	3	3	5	5	4	4	4	4	5	5	5	3	3	5	5	4	4	5
231	1	2	36	3	3	4	2	5	3	5	5	5	3	5	5	4	5	4	4	3	4	2	2	5	5	3	4	4	4	4	3	4	4	4	4	4	4	3	4	4	4	3	4
232	1	1	36	3	3	3	3	4	4	4	4	5	5	3	4	3	3	4	5	3	5	2	3	5	5	4	5	4	4	4	3	4	4	3	4	5	5	5	3	4	5	2	5
233	1	2	34	3	4	3	1	3	3	4	3	4	4	3	4	2	2	3	3	3	3	2	3	2	2	3	4	3	3	3	4	3	4	4	2	3	4	3	4	3	4	4	3
234	2	2	36	2	3	1	2	4	4	4	4	4	3	4	4	5	4	3	2	5	2	2	4	3	4	3	4	5	4	4	5	5	4	4	4	4	5	5	4	4	5	4	4
235	1	2	34	3	3	3	1	5	4	4	2	5	4	5	4	3	4	4	4	4	4	2	3	4	3	3	4	4	4	5	5	5	5	4	5	4	4	5	4	5	4	5	4
236	1	1	42	2	3	3	1	2	2	1	1	3	3	2	4	3	2	3	4	4	3	2	3	3	3	4	3	4	4	3	4	4	4	4	4	3	3	3	4	3	3	4	4
237	1	2	41	1	1	3	3	5	2	3	3	5	2	2	2	5	3	4	4	4	3	2	4	4	4	4	3	3	3	3	3	4	3	1	3	3	3	3	3	3	3	3	3
238	1	1	38	1	4	3	2	4	4	5	4	5	5	5	5	5	5	4	3	3	3	2	4	2	4	3	4	3	5	3	3	4	4	3	4	3	3	3	3	3	4	4	4
239	2	1	39	3	3	3	3	4	4	4	4	4	4	4	3	5	3	4	4	5	5	2	4	4	5	4	3	3	3	2	3	3	3	3	4	2	3	2	4	4	5	3	3
240	1	1	37	3	4	4	1	3	2	2	3	3	4	3	3	2	3	4	2	5	4	2	4	4	3	4	2	3	3	3	4	3	3	4	2	2	3	3	3	2	3	3	4
241	2	1	40	3	3	5	2	2	5	3	4	4	4	3	3	4	2	4	4	5	4	2	4	5	5	5	3	4	3	2	2	3	3	3	1	2	3	3	3	3	3	5	2
242	2	2	37	2	3	3	4	3	2	4	3	3	4	4	3	4	3	4	2	3	3	2	4	5	2	4	4	3	3	4	2	3	3	2	5	4	4	3	3	4	4	4	2
243	1	1	32	2	3	4	1	4	3	4	5	4	4	3	5	5	4	3	2	4	3	2	2	2	3	2	3	4	2	4	5	4	3	4	3	3	4	3	2	3	3	3	3
244	2	1	39	3	3	4	2	5	4	4	4	4	2	5	3	4	5	3	3	3	2	2	3	3	2	3	4	3	3	4	4	4	5	3	4	4	5	4	4	3	4	3	5
245	2	2	38	3	1	3	4	3	4	4	4	2	2	4	4	3	5	4	4	5	4	2	5	5	4	5	5	5	5	4	5	5	5	5	5	5	5	5	5	5	5	5	5
246	1	2	35	3	3	1	1	5	5	5	5	5	4	5	5	5	5	4	5	3	4	2	4	5	5	5	5	2	2	2	3	3	2	4	3	3	1	3	1	3	4	3	3
247	2	1	34	1	3	2	3	1	2	2	2	2	2	3	4	2	2	2	3	5	4	2	4	4	3	3	4	4	4	4	3	2	4	5	4	4	2	4	4	4	3	3	4
248	1	2	48	2	2	3	1	3	3	5	3	5	3	4	4	5	4	4	3	4	3	2	4	5	4	2	5	5	3	5	4	5	5	5	5	3	4	4	3	3	3	4	5
249	2	1	49	3	2	3	1	3	4	4	3	3	4	4	3	4	3	2	3	4	3	2	4	3	2	2	5	3	3	3	2	4	3	3	4	4	3	3	3	4	3	4	3
250	1	2	36	3	2	3	2	2	3	2	2	3	2	3	2	3	2	4	3	3	3	2	3	3	3	4	4	4	3	3	5	3	4	4	3	5	3	4	4	4	5	3	4
251	2	2	36	3	3	5	3	3	4	1	2	2	3	4	4	3	3	1	2	3	2	2	2	2	2	2	4	5	4	4	3	4	5	4	4	3	4	3	4	4	4	3	4
252	1	2	42	2	3	3	2	4	5	4	4	4	3	4	4	3	5	3	5	4	5	2	5	5	5	5	5	4	3	2	4	4	3	4	3	3	4	3	2	1	3	3	4
253	1	1	31	3	3	3	2	3	2	4	3	3	2	5	2	4	3	2	2	2	3	2	1	3	1	3	5	5	5	5	5	5	4	4	4	4	5	5	4	5	3	4	4
254	1	2	42	3	3	2	3	4	4	3	4	4	3	3	3	3	4	4	3	3	4	2	4	2	3	5	3	3	2	3	3	3	3	3	3	1	1	3	3	3	2	4	2
255	2	1	37	2	1	3	1	4	4	4	4	4	5	5	4	3	4	4	5	5	4	2	4	4	5	4	4	4	4	4	5	4	2	5	4	5	4	4	3	5	5	3	4
256	1	1	43	3	3	4	1	2	3	1	3	3	4	3	2	3	3	4	3	4	4	2	5	5	4	4	3	5	3	4	5	3	4	5	5	4	4	4	5	5	4	3	5
257	2	2	46	3	3	4	3	4	5	5	5	4	5	5	3	4	2	5	5	5	5	2	5	5	5	5	4	4	3	3	3	3	4	3	3	3	3	4	3	3	3	4	4
258	1	2	34	2	3	4	3	3	4	4	4	4	3	5	4	4	3	4	3	3	3	2	2	4	4	5	5	4	4	5	4	5	4	4	5	4	4	5	5	5	5	4	5
259	1	2	29	2	3	3	3	4	2	4	3	3	3	3	4	2	2	4	3	5	3	2	3	4	3	4	4	5	4	4	4	4	3	5	3	4	4	5	3	4	5	2	4
260	2	2	39	2	1	1	3	3	3	4	3	2	3	4	4	3	5	4	4	5	5	2	4	4	5	4	3	2	1	4	2	4	3	2	3	3	3	4	2	3	3	4	2
261	1	2	45	3	3	4	1	3	3	4	4	3	3	4	5	4	3	4	4	3	4	2	4	3	3	3	3	4	2	3	5	5	3	4	3	3	3	3	3	3	3	3	3
262	2	1	30	3	3	3	1	3	5	3	4	4	3	4	4	4	4	5	3	5	5	2	2	4	4	3	3	3	3	1	3	3	2	4	3	3	2	1	2	3	4	3	3
263	1	1	40	2	3	3	1	3	4	4	4	2	2	3	2	3	4	3	3	3	5	2	5	5	5	5	4	3	2	4	2	4	4	3	3	4	4	3	3	4	3	4	3
264	1	1	36	3	2	3	1	3	4	4	4	4	5	4	4	4	4	4	4	4	3	2	4	5	4	4	5	4	5	5	5	5	5	5	5	5	5	5	4	5	5	5	5
265	2	1	42	3	3	4	1	3	3	3	3	3	3	3	2	4	3	3	4	5	3	2	4	4	3	3	4	4	3	4	3	4	3	4	4	3	4	3	4	3	3	3	4
266	1	1	29	3	1	2	3	4	3	4	5	4	2	4	2	4	4	4	3	4	4	2	3	3	4	3	3	2	3	2	2	3	2	3	2	2	3	2	2	2	3	3	3
267	1	1	48	2	1	2	1	5	5	4	5	5	5	4	5	5	4	3	3	5	4	2	3	3	2	4	2	3	4	3	3	3	3	3	4	2	3	4	3	4	2	3	5
268	1	1	36	2	1	2	4	5	4	4	3	3	3	4	3	2	5	3	3	3	2	2	3	3	3	2	3	3	5	4	4	4	4	4	4	4	4	4	4	4	3	4	4
269	2	2	44	2	4	2	3	2	2	2	4	3	4	4	3	2	3	4	4	5	4	2	3	4	4	3	3	4	3	3	3	3	3	4	4	4	4	4	3	3	3	4	4
270	2	1	44	3	2	4	3	5	5	4	5	5	5	5	5	5	5	5	5	5	5	2	5	5	5	5	2	2	2	4	4	4	4	5	4	3	5	4	3	3	3	2	2
271	1	2	35	3	1	3	1	5	5	4	4	5	4	5	5	5	5	2	3	2	3	2	2	2	3	3	4	4	4	3	3	5	4	4	4	4	5	4	2	4	4	5	5
272	2	2	37	3	2	4	1	5	3	3	3	5	4	4	4	3	5	4	4	4	4	2	5	4	4	5	5	5	5	5	4	4	2	4	4	5	3	4	3	4	3	4	3
273	2	2	36	2	2	4	3	5	5	4	4	3	5	4	4	4	4	1	1	4	2	2	2	2	3	2	3	4	3	4	4	5	4	3	3	2	3	3	4	3	2	2	4
274	1	2	37	2	3	4	1	2	3	3	2	4	3	3	3	3	2	4	4	5	4	2	4	2	5	4	3	4	3	4	4	5	5	2	4	5	4	4	5	4	4	3	2
275	2	2	32	3	2	2	1	3	4	4	4	4	3	5	4	3	3	3	3	4	4	2	3	5	4	4	2	3	3	3	4	3	2	3	3	4	3	3	3	2	3	4	3
276	2	2	42	3	4	3	4	4	5	3	3	4	3	3	3	4	4	2	5	5	4	2	4	5	3	4	4	3	5	3	3	3	3	3	4	3	4	4	3	3	4	4	3
277	2	2	33	3	2	2	3	5	4	4	4	5	4	5	4	5	4	4	4	5	3	2	4	4	3	4	5	5	5	4	5	5	5	5	4	5	5	5	5	4	5	5	5
278	1	1	44	2	1	2	1	4	3	4	4	3	4	4	4	3	4	3	2	4	3	2	2	2	2	2	4	4	4	3	3	5	4	5	4	2	5	4	5	4	4	5	3
279	1	2	41	2	3	3	3	4	3	5	3	4	3	3	2	4	4	4	5	5	5	2	4	5	4	3	2	3	4	3	5	4	3	3	5	4	5	5	5	4	4	4	3
280	2	1	32	2	2	3	3	4	4	4	4	3	2	4	3	4	4	5	5	5	4	2	5	5	5	5	4	4	3	1	2	3	2	4	3	2	2	3	4	3	2	3	4
281	2	1	25	3	4	2	1	4	4	4	4	3	3	4	5	4	4	3	3	4	2	2	4	3	4	4	3	5	5	4	5	5	4	3	4	5	4	3	4	3	3	4	4
282	1	1	44	2	1	3	2	4	3	5	4	2	2	5	4	5	5	4	4	5	3	2	4	4	4	3	1	2	2	3	4	3	2	2	2	3	3	3	3	2	1	1	2
283	2	1	38	3	3	3	1	5	5	4	4	4	3	4	4	5	5	4	4	5	5	2	5	3	5	5	4	3	4	5	3	5	5	4	3	3	4	4	5	4	5	4	3
284	2	1	31	3	1	4	4	4	3	3	4	4	3	3	2	3	3	3	3	5	4	2	3	2	2	3	3	3	3	4	3	3	3	3	4	4	3	4	3	4	5	3	4
285	1	1	36	3	2	2	3	5	3	4	4	4	3	4	2	4	3	5	5	5	5	2	5	5	4	5	3	4	5	3	2	4	3	2	4	4	4	2	4	5	4	3	5
286	2	2	41	1	2	3	3	4	4	3	3	2	4	4	3	2	3	4	4	4	3	2	4	4	3	3	4	5	5	5	5	5	5	5	5	5	5	5	5	5	4	5	5
287	1	1	36	3	2	2	1	4	4	4	5	5	5	4	4	4	4	4	3	3	4	2	3	3	3	3	4	5	4	4	5	4	4	5	5	5	4	5	4	5	5	4	5
288	1	1	43	3	4	4	1	3	4	3	4	3	2	4	4	2	1	5	3	4	4	2	3	5	3	4	2	4	3	3	3	3	2	3	3	3	3	3	2	2	3	2	2
289	1	1	46	3	2	3	1	2	2	3	3	3	3	3	3	3	2	3	4	4	4	2	4	4	3	3	4	5	4	5	4	3	4	4	4	3	5	5	4	4	5	3	4
290	2	1	35	3	3	4	2	4	3	2	3	3	4	4	3	2	2	2	3	4	3	2	4	3	4	3	4	4	4	3	3	2	3	4	4	4	4	4	3	4	3	4	2
291	2	1	35	3	1	4	1	4	5	4	4	3	3	3	3	4	3	4	4	5	3	2	3	4	4	5	2	3	3	4	2	4	2	4	2	4	3	3	2	3	2	3	4
292	2	1	41	3	2	4	2	3	2	3	3	3	4	2	2	3	4	5	4	5	4	2	4	5	4	3	5	4	5	4	3	5	5	5	5	4	4	5	5	5	4	5	4
293	1	2	35	3	3	4	1	4	5	4	3	4	5	5	5	3	4	2	3	3	2	2	4	3	4	4	4	5	5	5	5	3	3	3	4	5	5	4	5	5	4	5	4
294	2	2	39	2	3	3	4	3	5	5	4	5	5	5	4	3	4	2	2	4	2	2	4	3	2	4	3	3	4	3	4	4	4	3	5	3	3	3	3	2	4	3	4
295	2	1	35	2	3	4	1	4	3	3	4	4	2	4	3	2	3	5	4	5	5	2	4	4	4	5	2	2	3	3	3	3	2	2	3	3	3	2	5	3	3	4	2
296	1	2	35	3	2	3	1	5	4	4	4	4	4	3	4	3	4	5	3	2	4	2	4	5	3	3	5	4	4	5	5	4	4	5	5	4	5	3	5	4	5	3	4
297	2	2	39	2	2	2	4	2	3	1	1	3	2	3	2	2	1	4	3	4	3	2	4	3	2	3	4	3	4	4	3	5	4	4	3	4	4	3	3	4	4	4	4
298	2	2	47	1	3	3	1	3	4	4	2	4	3	3	4	4	2	5	4	5	3	2	4	4	5	5	3	4	3	3	4	2	4	4	2	3	3	3	3	3	3	3	3
299	1	2	44	2	1	3	3	3	4	5	3	5	5	4	3	4	4	2	3	2	2	2	3	2	2	3	3	2	4	2	3	3	3	3	4	4	2	4	4	3	3	3	2
300	2	2	39	3	4	2	1	3	3	4	3	4	3	4	3	4	4	3	3	5	3	2	3	3	2	3	3	3	4	4	2	4	3	2	3	4	2	3	4	4	3	4	3
301	2	2	35	3	2	3	1	3	4	3	3	3	3	3	4	3	3	4	5	5	4	2	5	5	5	4	4	3	3	3	3	3	2	2	4	3	3	3	3	3	2	4	3
302	2	1	45	3	2	3	2	2	1	1	2	1	2	2	3	2	1	3	3	4	2	2	3	2	3	3	3	4	4	3	2	3	3	2	2	5	3	3	2	4	4	3	4
303	1	2	43	2	3	1	3	2	5	2	4	3	4	3	3	4	3	4	4	3	4	2	3	5	4	4	5	4	4	5	4	4	4	3	4	4	4	4	5	5	4	4	3
304	2	1	39	3	4	3	1	2	3	3	4	2	3	1	4	2	3	4	4	4	3	2	3	3	3	2	3	3	4	4	2	3	3	3	4	4	3	3	4	4	3	3	4
305	2	1	38	3	3	3	4	4	4	4	3	3	3	3	4	3	4	2	3	4	3	2	4	3	3	3	4	4	4	4	4	3	4	3	4	4	3	4	3	3	4	4	4
306	1	1	28	2	2	3	2	4	4	3	3	4	4	3	4	3	3	2	2	3	3	2	4	2	3	4	4	4	4	5	4	4	4	5	4	4	4	4	5	5	5	4	5
307	2	1	43	3	1	2	2	4	5	5	3	4	5	5	5	5	5	3	4	4	3	2	3	4	5	3	4	2	3	2	3	3	2	2	2	4	3	3	4	3	2	3	3
308	1	2	39	3	3	3	3	5	4	4	4	4	4	4	4	4	4	2	1	2	2	2	2	3	4	2	4	3	3	4	5	3	3	4	4	4	4	4	3	3	4	5	4
309	2	1	45	3	3	4	2	3	2	3	3	3	2	2	2	3	2	4	4	5	4	2	4	4	4	4	5	5	5	5	5	4	5	5	4	5	5	5	4	5	4	5	5
310	1	1	28	2	2	1	1	3	3	3	3	3	4	5	4	4	5	5	5	4	5	2	5	5	4	4	4	4	4	4	3	4	3	5	3	3	4	5	4	4	4	4	4
311	1	2	40	3	2	3	4	4	5	3	3	4	4	4	3	3	4	4	5	5	3	2	3	5	5	4	5	5	4	3	4	2	4	3	2	3	4	4	5	3	4	3	3
312	2	1	36	3	3	3	1	4	3	3	3	4	2	3	3	3	2	5	3	5	4	2	3	2	3	3	5	3	4	4	3	4	3	4	5	4	3	4	4	4	3	3	4
313	2	2	34	1	4	2	3	3	5	3	5	5	3	4	4	4	4	4	4	5	4	2	4	5	4	4	4	3	3	3	4	5	3	3	3	4	5	4	4	4	3	3	4
314	2	2	36	2	4	3	3	4	3	3	3	2	3	3	2	4	2	5	4	4	5	2	3	4	3	4	3	2	3	4	1	2	3	3	2	4	2	2	2	1	4	3	2
315	1	2	35	3	3	3	3	3	3	4	4	4	3	3	4	5	4	2	4	2	3	2	3	2	2	2	5	5	5	5	5	4	4	5	5	5	5	5	5	5	5	4	5
316	1	2	45	2	3	1	4	3	3	3	4	4	3	4	3	4	3	5	3	2	3	2	2	4	3	3	4	3	5	4	2	3	4	4	3	3	2	2	3	3	3	4	3
317	1	1	35	3	2	2	1	4	3	3	3	5	3	3	2	4	2	4	4	3	4	2	4	4	3	4	4	5	5	5	5	4	5	5	5	5	5	5	5	4	4	4	5
318	2	2	46	2	3	4	3	4	4	3	5	3	4	3	3	5	3	4	3	4	4	2	3	3	4	3	4	4	4	3	2	3	4	2	3	3	3	3	4	3	3	3	3
319	1	1	46	2	4	3	2	3	2	2	3	3	1	3	2	3	3	5	5	4	5	2	4	4	4	5	4	5	5	4	5	5	5	5	5	5	5	5	5	4	4	5	5
320	1	2	33	2	2	1	2	5	3	4	5	4	5	4	5	5	5	3	2	3	2	2	3	1	4	3	4	4	5	3	4	4	4	5	5	5	3	4	4	3	4	5	4
321	1	1	39	2	1	3	4	3	5	4	5	5	4	5	3	5	5	5	4	3	5	2	4	4	2	3	3	5	3	3	3	1	3	3	4	4	4	2	3	4	3	4	3
322	1	2	42	2	1	3	1	3	4	5	4	4	5	4	5	4	4	4	2	5	4	2	5	4	5	5	2	2	3	3	2	1	2	1	3	2	3	2	3	2	2	3	2
323	1	2	40	3	4	3	2	4	5	4	5	5	5	5	5	5	4	2	3	2	3	2	2	3	2	4	2	2	2	2	4	3	4	2	2	2	2	2	3	3	3	2	3
324	1	1	46	3	2	4	1	4	4	5	5	5	3	4	3	4	4	2	2	1	3	2	2	2	4	2	4	5	4	4	5	5	4	4	4	4	5	3	4	4	4	5	5
325	1	2	34	3	3	2	2	3	2	2	3	2	5	2	3	3	2	4	4	4	3	2	3	4	4	4	3	3	3	2	2	2	3	2	3	3	2	2	2	4	3	1	3
326	1	1	31	2	4	5	1	3	3	2	2	3	3	3	3	3	4	2	2	3	3	2	3	2	3	1	4	4	4	2	4	4	5	4	4	3	4	4	4	3	4	4	3
327	2	2	39	2	2	4	2	3	2	3	4	4	4	4	4	3	4	5	5	5	4	2	4	4	4	4	5	4	4	2	3	4	4	4	4	3	5	5	2	4	4	4	4
328	2	2	47	3	2	1	1	4	3	3	3	4	4	3	2	4	4	4	5	5	5	2	5	5	4	5	4	4	3	5	3	4	4	3	4	4	2	4	5	3	5	4	5
329	1	1	53	3	3	4	3	5	4	5	4	4	4	4	5	5	5	4	4	3	3	2	2	3	3	3	4	3	2	4	3	2	3	3	3	3	3	3	3	4	3	2	3
330	1	2	28	3	1	3	1	4	3	4	5	4	5	4	4	4	5	4	5	5	4	2	5	4	4	4	3	4	3	4	3	3	3	2	4	4	3	3	3	3	3	4	4
331	2	2	31	2	1	3	1	3	4	4	4	3	2	4	3	2	3	4	5	4	5	2	4	4	4	4	2	3	4	4	4	4	3	4	3	4	4	3	4	4	3	4	4
332	1	1	34	3	3	3	2	4	4	2	2	4	2	3	3	4	3	3	4	4	5	2	4	5	4	4	1	2	1	2	2	1	2	2	2	2	2	3	3	2	3	1	2
333	2	1	45	2	4	2	3	4	4	2	3	3	5	3	3	2	3	5	5	5	4	2	5	4	5	5	4	3	3	2	2	3	4	4	4	3	3	3	3	2	1	2	4
334	1	2	33	3	2	2	1	3	3	4	2	2	5	2	3	2	4	3	4	4	5	2	5	5	4	5	4	3	4	2	1	3	3	3	3	3	3	4	3	2	3	4	3
335	2	2	50	2	3	3	1	3	4	3	4	2	2	2	3	2	2	5	4	5	5	2	5	5	5	4	3	4	3	3	3	3	2	2	2	2	2	4	2	2	2	3	3
336	2	2	25	2	2	2	1	5	4	4	3	4	3	4	3	3	4	5	4	4	5	2	5	5	4	4	3	4	3	3	3	3	2	3	5	4	4	4	4	3	4	4	3
337	1	2	41	3	2	1	1	3	4	3	4	2	4	4	3	2	4	4	2	4	4	2	4	4	4	3	4	5	4	5	3	4	4	4	5	5	5	3	5	4	4	5	4
338	1	1	32	1	4	4	3	4	4	5	4	5	5	3	2	3	3	4	4	4	4	2	5	3	4	5	5	3	4	4	5	4	5	4	5	3	4	4	5	4	5	5	3
339	1	1	31	2	1	3	4	4	3	3	3	4	3	3	3	3	2	4	4	5	4	2	3	4	3	5	4	4	4	4	3	4	5	4	4	4	4	4	5	5	5	5	4
340	2	2	45	1	3	3	1	3	3	5	3	3	3	5	4	5	3	3	4	5	3	2	3	5	4	4	5	4	4	5	3	5	5	3	3	5	5	5	5	5	5	5	5
341	1	2	46	1	2	1	1	3	4	4	5	3	3	4	4	4	4	4	2	3	3	2	5	5	3	3	4	5	3	4	4	5	5	5	5	3	5	5	3	5	4	4	5
342	1	2	30	1	2	1	1	3	3	4	4	4	4	4	2	4	4	2	3	3	3	2	2	3	3	4	5	4	4	5	4	5	4	5	5	5	5	4	5	4	4	5	5
343	2	2	32	1	3	1	1	3	2	4	3	2	2	4	3	2	2	3	5	4	2	2	3	4	4	4	5	3	3	4	3	3	5	2	3	3	3	4	4	3	4	3	2
344	1	1	29	2	3	3	3	4	5	4	4	5	5	4	5	3	5	5	4	4	4	2	4	5	4	4	5	3	4	4	3	4	2	4	3	3	3	3	2	3	3	3	3
345	1	2	33	3	1	5	1	3	1	4	2	3	3	2	4	4	4	3	4	3	5	2	3	4	5	5	4	5	5	4	4	5	5	5	5	5	5	4	5	4	4	5	4
346	1	1	28	3	3	3	1	4	4	4	2	3	3	4	2	4	3	4	5	5	5	2	4	5	5	5	4	3	4	3	4	4	3	4	4	4	4	5	4	4	3	5	4
347	2	2	30	2	2	2	1	3	4	2	2	2	2	1	3	2	2	1	1	4	3	2	3	2	3	3	3	4	4	3	2	3	5	3	2	4	2	3	3	3	4	3	2
348	1	1	30	3	3	2	1	3	3	2	3	3	4	3	4	2	3	3	4	3	3	2	4	4	4	4	3	3	4	4	4	3	4	4	4	3	3	3	3	4	4	3	4
349	1	1	46	1	3	3	2	4	3	5	4	3	3	3	3	3	3	5	3	4	5	2	3	4	4	5	3	4	4	3	4	3	2	3	4	4	3	4	4	3	3	4	4
350	1	2	37	3	3	5	1	4	4	4	3	3	5	3	3	3	5	5	3	3	4	2	5	4	5	4	5	5	5	5	5	5	5	5	5	5	5	5	5	5	5	5	5
351	2	1	38	2	4	1	1	4	4	4	3	4	3	3	3	2	2	5	4	5	4	2	3	4	4	5	4	3	4	4	4	4	4	4	4	4	5	4	5	3	3	4	4
352	1	1	36	2	2	3	3	1	2	3	3	3	2	3	3	3	2	5	4	5	5	2	5	4	3	5	4	4	4	3	3	4	5	4	5	4	4	4	3	4	5	4	4
353	2	1	32	2	4	3	4	3	5	5	5	4	3	5	4	3	4	3	3	3	3	2	2	3	2	4	5	3	5	5	5	5	5	5	5	5	4	5	4	5	5	4	5
354	2	1	37	3	3	2	1	4	4	3	4	3	3	2	5	4	3	2	4	3	3	2	2	5	4	3	3	3	4	2	3	3	3	4	4	4	4	4	3	5	5	3	3
355	2	1	37	3	4	3	3	5	3	5	4	4	4	5	4	4	5	4	3	4	3	2	3	4	3	4	2	3	3	4	4	4	3	4	4	4	5	4	3	5	4	4	4
356	1	1	47	3	1	3	2	4	5	4	4	3	4	5	3	4	4	5	4	5	5	2	5	5	5	4	1	2	2	2	2	1	2	3	2	1	1	1	1	2	1	1	1
357	2	1	42	3	4	3	1	4	3	2	3	3	3	3	4	3	3	4	3	5	2	2	3	3	2	3	3	4	5	5	4	4	4	4	4	4	3	4	5	4	3	3	4
358	2	1	44	3	2	2	3	5	4	5	5	4	4	5	5	4	4	5	5	4	4	2	3	3	3	4	4	2	4	2	3	3	2	3	3	3	3	2	2	2	2	3	3
359	1	1	37	3	4	3	1	4	3	3	4	3	2	5	3	3	3	4	4	5	5	2	5	5	5	4	4	5	5	5	5	5	5	5	5	4	4	4	4	4	4	5	4
360	1	1	32	2	3	5	1	4	4	4	4	4	4	3	4	3	3	4	4	3	3	2	2	4	4	4	1	2	2	2	2	2	2	3	3	3	3	2	2	2	1	2	3
361	1	1	36	3	2	1	2	3	3	4	3	2	3	3	3	2	2	4	3	4	3	2	3	3	3	3	3	4	3	2	2	3	3	3	3	3	4	2	4	4	2	3	3
362	1	2	40	3	2	2	1	5	5	4	4	5	5	5	5	5	5	3	4	4	4	2	5	3	3	3	5	4	4	4	5	4	5	4	4	4	5	4	4	4	5	2	3
363	2	1	44	2	3	3	2	4	4	3	3	2	4	4	2	4	2	5	5	5	5	2	5	4	4	5	4	4	3	4	3	4	4	4	3	5	4	4	5	3	3	4	4
364	2	1	34	3	4	3	2	4	4	2	4	5	3	5	5	4	4	4	4	5	3	2	4	4	4	3	1	1	3	1	2	2	2	2	2	2	3	4	2	2	3	3	3
365	1	2	33	1	3	2	1	5	5	4	4	2	3	3	4	4	4	4	5	4	4	2	5	4	5	4	3	4	3	2	3	3	3	3	4	4	4	3	3	3	3	3	3
366	2	1	40	2	4	4	2	3	2	5	3	3	5	3	3	2	3	4	4	5	4	2	3	5	5	4	5	3	4	4	3	3	3	4	5	4	3	3	3	4	5	4	4
367	2	1	34	3	3	2	4	4	3	4	4	2	4	3	4	3	3	3	5	5	4	2	4	4	5	5	3	3	3	2	3	4	4	2	2	4	4	4	4	3	3	3	3
368	2	2	33	3	3	3	3	3	3	2	4	3	5	4	4	4	2	5	5	5	5	2	4	5	5	5	3	3	3	3	2	2	1	4	3	2	2	3	2	3	2	2	2
369	1	1	32	3	4	2	2	4	4	5	4	2	4	5	4	2	3	4	5	3	4	2	4	4	4	5	5	3	5	5	3	4	5	4	3	5	5	5	5	4	5	5	5
370	1	2	29	3	2	1	2	5	5	4	2	4	3	3	5	3	5	4	4	4	3	2	4	4	4	5	4	5	5	3	4	4	5	3	3	5	5	5	4	4	4	4	5
371	1	1	27	2	1	1	3	4	2	3	2	2	2	1	2	3	3	2	1	1	1	2	1	1	1	2	5	5	5	4	5	5	5	5	5	5	5	4	5	5	5	5	5
372	2	2	39	3	4	3	1	4	4	3	4	3	4	4	4	4	3	4	5	5	3	2	4	4	4	4	4	3	4	5	4	2	4	3	3	2	4	4	3	4	3	2	5
373	1	2	27	2	2	2	2	3	2	5	3	3	3	3	1	3	5	4	3	5	5	2	3	4	5	5	5	2	4	4	3	4	4	4	3	3	3	4	3	4	4	3	3
374	2	2	42	3	4	2	3	4	3	2	4	4	4	3	4	4	4	5	4	5	5	2	5	4	4	3	4	4	2	3	3	3	3	3	3	3	3	3	2	4	3	3	2
375	2	1	33	3	2	1	2	2	2	4	3	3	2	3	2	3	4	3	2	4	4	2	2	3	3	2	5	4	5	5	5	5	5	5	3	5	5	5	5	5	5	5	5
376	2	2	54	3	2	1	1	5	5	4	3	5	4	4	5	5	3	5	5	5	4	2	5	4	5	5	5	4	5	4	4	5	3	4	4	4	4	5	4	5	4	4	5
377	1	1	41	1	1	1	3	3	2	1	2	2	2	3	3	3	2	3	3	4	4	2	3	4	2	4	2	3	2	4	1	3	2	3	3	2	2	2	2	3	3	2	3
378	2	2	33	2	2	3	1	3	3	4	3	4	4	3	3	4	3	2	4	4	2	2	3	3	2	3	2	2	3	4	3	3	3	3	3	2	2	3	3	4	2	3	3
379	2	2	32	3	4	4	1	4	3	2	3	4	4	3	2	4	4	5	3	5	4	2	5	4	5	4	5	5	3	5	5	4	5	5	5	5	4	5	5	5	5	5	5
380	2	2	37	3	4	1	2	4	3	5	4	4	4	3	4	4	4	5	3	3	3	2	4	4	2	4	4	4	4	3	3	3	3	5	3	4	4	5	3	3	4	4	3
381	1	2	42	1	4	2	3	2	2	4	2	3	3	3	2	2	4	3	2	2	5	2	4	5	3	3	5	3	4	5	3	3	4	5	3	4	3	5	3	4	4	5	4
382	2	2	33	3	3	3	1	3	5	5	5	3	4	5	4	5	4	3	2	5	2	2	4	3	3	4	3	3	2	3	3	2	2	2	2	3	3	4	4	4	3	3	4
383	1	2	50	3	1	1	3	2	3	2	3	3	2	2	3	2	2	5	5	3	5	2	3	4	4	4	4	3	3	5	4	4	3	4	4	3	5	3	4	5	5	4	3
384	2	2	47	3	3	3	2	3	3	3	5	3	4	5	4	4	4	4	4	5	4	2	4	4	4	4	3	3	3	4	3	3	2	3	3	3	3	4	3	3	3	2	3
385	2	2	40	3	2	2	1	4	3	2	4	3	3	3	2	4	3	4	4	5	4	2	5	3	4	4	5	4	5	5	4	5	4	4	4	5	5	5	5	5	5	4	4
386	1	2	35	2	4	2	2	2	2	3	3	4	5	4	3	1	2	4	4	4	3	2	3	5	5	4	4	3	3	3	2	4	2	2	1	3	2	2	2	4	3	2	3
387	2	2	32	3	3	2	1	3	3	2	2	4	5	3	2	4	3	3	3	4	3	2	3	3	2	2	5	5	3	4	5	4	5	4	5	5	3	5	4	4	5	5	4
388	2	1	43	2	1	3	2	5	4	5	5	3	4	5	4	4	4	2	2	3	2	2	2	2	2	2	4	3	3	5	5	4	5	4	3	3	5	5	4	4	3	4	4
389	2	2	25	3	4	4	4	3	2	3	3	2	2	2	2	2	2	2	2	4	3	2	2	3	2	4	4	4	4	3	4	4	2	4	4	4	4	3	4	4	5	4	5
390	2	2	27	2	3	3	1	3	5	4	3	4	4	4	4	4	5	3	3	4	2	2	3	4	4	3	3	3	2	4	3	3	4	2	2	4	4	2	2	4	3	4	4
391	2	2	35	2	1	5	4	4	2	3	3	2	2	3	2	3	4	5	4	5	5	2	4	4	5	5	3	2	3	3	3	3	4	3	4	3	3	4	3	3	4	2	2
392	2	1	45	2	3	2	1	3	2	1	2	4	2	2	3	3	3	4	4	5	4	2	5	5	5	5	3	5	5	4	5	4	5	5	5	4	4	4	3	5	4	3	4
393	2	1	35	3	2	3	2	5	4	5	3	5	4	5	4	4	3	3	1	2	3	2	2	3	2	3	4	3	5	3	3	4	4	3	4	3	4	4	4	4	4	4	5
394	2	1	43	2	4	4	2	4	5	3	3	4	3	5	5	4	5	2	4	4	3	2	4	5	5	3	3	3	5	3	3	4	3	4	3	3	3	3	3	4	3	3	3
395	1	2	40	2	3	2	1	2	5	4	4	5	5	4	4	4	4	2	1	1	3	2	2	3	1	1	5	3	3	4	4	4	4	3	3	5	4	3	5	3	5	5	4
396	2	2	42	3	3	4	3	4	4	4	3	2	5	5	3	5	5	2	4	5	3	2	4	2	3	4	3	3	2	3	4	3	5	3	3	3	2	3	4	4	2	3	4
397	1	2	36	2	1	3	3	4	5	4	4	4	3	5	4	5	4	3	4	4	3	2	4	4	4	4	4	4	4	4	3	3	3	3	4	4	3	4	2	3	2	4	2
398	1	1	33	3	2	3	1	3	4	3	3	2	3	4	4	3	4	3	4	5	3	2	3	4	3	5	5	4	4	5	4	4	5	5	5	4	3	3	5	4	5	4	4
399	1	2	39	1	2	3	2	2	1	1	1	2	2	1	1	2	3	4	4	4	5	2	4	5	3	5	4	2	2	3	3	3	3	3	2	3	2	2	4	3	3	3	3
400	1	2	33	3	2	2	3	5	5	4	5	5	5	5	5	5	5	4	4	3	4	2	4	5	4	5	4	4	4	4	5	3	2	3	3	5	3	4	4	3	3	4	2
401	1	1	32	3	2	3	1	4	4	3	4	3	3	4	4	3	3	4	4	4	3	2	2	2	3	4	3	3	2	1	3	3	2	3	3	3	4	4	3	3	3	3	3
402	2	1	39	3	4	1	1	1	1	1	1	1	1	1	1	1	1	3	3	3	2	2	1	3	4	3	4	4	2	4	4	5	2	3	4	4	4	3	3	2	2	4	3
403	2	2	44	3	2	3	2	4	3	4	4	3	5	5	3	2	5	3	4	5	4	2	4	4	5	2	5	5	4	5	4	5	5	5	5	4	5	5	5	5	4	5	5
404	1	1	38	2	2	3	1	4	2	2	3	4	3	4	4	3	3	4	5	3	3	2	3	4	3	3	4	5	4	2	4	3	5	5	5	4	3	3	3	3	5	5	3
405	1	1	34	1	2	3	3	4	4	4	3	5	4	4	5	5	5	3	3	3	3	2	3	3	4	4	5	4	5	5	5	5	5	5	5	5	5	5	4	5	4	5	5
406	1	2	43	2	3	4	1	4	5	5	3	4	4	4	4	5	4	4	2	4	3	2	4	3	4	4	4	5	5	4	5	4	5	4	5	5	4	5	3	5	4	3	5
407	1	2	33	1	1	2	1	4	5	3	5	5	3	4	3	4	5	4	4	3	2	2	3	3	3	5	4	4	5	4	5	4	3	4	5	5	3	4	5	4	5	4	3
408	1	1	31	2	3	5	2	3	4	2	5	4	3	4	4	4	3	3	3	2	1	2	2	2	4	2	4	5	4	5	4	3	4	5	4	4	4	4	4	5	4	5	4
409	2	1	49	3	2	2	4	2	2	3	3	3	3	2	2	2	2	4	3	5	4	2	4	4	5	5	4	2	5	4	5	5	4	4	4	4	5	5	3	3	3	3	3
410	2	1	37	3	3	5	2	3	2	5	5	3	4	3	4	5	4	2	2	4	1	2	2	1	2	3	4	4	3	4	3	5	2	2	4	4	5	3	3	3	3	3	3
411	1	2	41	2	2	2	2	4	4	3	4	4	4	4	5	5	3	3	3	4	3	2	3	3	3	3	4	3	2	4	3	4	4	4	4	5	3	5	2	3	4	4	3
412	1	2	45	2	1	2	2	4	5	4	4	4	4	4	5	5	3	5	5	3	4	2	5	5	5	3	4	4	4	5	5	5	5	4	5	4	5	5	3	5	4	4	5
413	2	2	41	3	1	3	3	5	4	5	5	4	4	4	4	4	4	2	1	2	1	2	2	2	3	2	5	5	5	5	4	5	5	3	5	5	4	5	4	5	5	5	4
414	2	2	38	3	2	2	1	4	5	5	4	5	5	5	5	5	5	2	3	4	3	2	3	3	3	3	5	5	5	5	5	5	4	5	5	5	4	4	5	4	5	5	5
415	2	1	37	2	3	1	1	5	3	4	3	5	4	3	4	4	3	1	2	4	1	2	3	3	1	4	5	5	5	4	5	5	5	5	5	5	4	5	5	5	4	5	5
416	2	2	35	1	3	2	1	5	5	5	5	5	5	5	5	5	5	3	4	3	3	2	3	3	3	4	4	4	3	4	3	4	4	3	4	4	4	4	3	3	4	3	3
417	1	1	42	3	2	1	1	3	3	3	4	3	3	2	3	4	4	5	5	5	5	2	5	5	5	5	2	4	4	5	4	4	5	5	3	3	3	3	3	3	4	4	4
418	2	2	41	1	2	3	1	3	4	2	3	4	3	2	4	3	3	3	3	4	4	2	1	2	3	2	4	4	3	4	4	3	2	5	5	4	2	4	4	3	4	3	2
419	2	1	30	3	3	1	4	2	2	2	2	1	2	1	3	2	2	3	4	4	2	2	2	2	3	3	4	4	5	3	4	4	4	5	5	4	5	5	4	5	5	5	5
420	1	2	31	3	1	1	2	4	4	4	5	4	4	3	3	4	3	2	3	3	3	2	2	3	4	4	5	5	5	5	4	5	4	5	4	5	5	4	5	3	5	5	5
421	2	1	41	3	2	4	1	4	5	4	5	4	5	4	4	4	3	2	2	4	3	2	2	2	3	2	4	5	4	4	3	3	4	4	4	5	3	4	4	3	4	4	4
422	2	2	35	1	3	5	1	5	5	5	5	4	5	4	5	4	5	4	3	5	3	2	4	4	5	4	5	5	5	3	4	4	4	3	5	4	4	5	5	3	4	4	4
423	1	1	36	3	2	2	1	5	5	4	3	5	4	4	3	5	5	4	5	5	4	2	4	3	5	4	2	2	3	4	3	3	3	3	2	4	3	2	2	1	3	3	3
424	1	1	33	3	3	3	1	4	5	5	5	5	5	5	5	5	4	3	3	3	3	2	1	4	3	4	2	3	1	3	4	2	3	3	2	1	3	3	3	3	3	3	3
425	2	2	42	3	3	3	2	4	4	5	4	3	5	5	3	4	4	2	5	5	5	2	3	4	4	4	4	3	5	5	3	4	5	4	3	4	4	3	5	4	5	5	5
426	1	2	27	3	3	3	2	4	1	4	4	2	3	3	3	3	4	4	4	4	4	2	3	4	3	3	4	3	3	5	5	3	2	3	4	5	3	4	3	5	5	5	4
427	2	2	36	3	2	4	3	5	3	3	4	4	3	3	4	3	3	4	5	5	5	2	5	4	5	4	4	4	4	4	4	5	4	4	4	2	4	3	5	4	3	4	4
428	1	1	40	2	3	4	3	3	3	3	2	2	2	3	3	4	4	3	3	2	3	2	3	3	1	3	5	4	4	4	4	5	4	5	4	5	4	5	4	5	4	4	4
429	2	2	37	2	3	4	3	3	3	4	3	3	4	3	2	5	3	2	4	4	3	2	4	4	4	3	4	4	4	4	5	2	4	4	3	3	3	4	3	4	4	5	4
430	2	2	36	3	1	1	1	5	4	5	5	4	5	5	4	4	5	4	3	5	4	2	3	3	5	3	3	5	3	4	4	4	3	4	3	3	4	5	3	3	4	5	2
431	1	2	41	2	3	3	2	4	4	4	3	4	3	3	5	5	2	4	4	4	3	2	3	4	4	4	3	2	1	2	2	4	4	3	4	2	3	3	3	3	3	2	3
432	2	1	36	3	4	3	2	3	3	3	3	4	4	2	3	3	3	3	3	5	4	2	4	3	4	3	5	4	4	4	4	4	4	4	3	5	4	4	4	3	3	3	4
433	2	2	49	2	4	3	4	3	4	4	3	5	4	5	3	4	4	5	3	5	5	2	4	4	3	4	4	3	4	3	3	4	4	3	3	3	3	2	3	2	3	3	3
434	1	2	40	3	1	2	1	4	4	3	4	3	2	2	3	3	3	2	5	4	3	2	4	4	3	2	3	3	3	3	4	4	3	4	2	4	4	3	4	5	3	2	4
435	2	2	35	3	2	3	2	5	3	4	4	4	4	3	4	3	3	5	5	5	4	2	5	4	4	4	2	3	4	3	2	3	4	3	3	3	3	3	3	2	5	1	3
436	2	2	38	3	3	2	3	3	2	3	2	3	3	4	3	2	2	3	4	3	2	2	3	3	2	3	3	2	4	4	3	3	3	4	2	3	2	4	2	4	3	4	4
437	1	2	41	2	3	3	2	3	3	2	2	3	2	2	3	3	4	5	4	3	5	2	4	4	4	3	5	5	5	4	4	5	5	4	5	4	4	4	5	4	5	4	4
438	2	2	45	2	3	3	3	1	5	2	5	2	4	4	5	4	4	2	3	4	3	2	4	3	3	3	2	3	3	3	2	2	4	4	3	2	2	3	4	4	3	2	3
439	2	2	39	3	2	2	2	2	1	3	4	2	4	3	3	2	3	4	5	5	5	2	4	4	3	5	3	3	3	3	4	2	2	3	2	3	3	2	3	2	3	2	3
440	1	1	38	2	1	3	1	3	5	3	2	4	3	4	4	3	2	5	5	5	4	2	5	5	4	4	4	5	3	3	4	4	4	5	3	2	5	4	4	5	4	5	3
441	2	2	35	2	3	3	1	4	4	2	4	3	5	4	5	4	3	3	3	5	3	2	3	3	2	4	5	5	4	5	3	5	4	3	5	4	4	5	5	5	5	5	4
442	2	1	41	3	2	3	1	5	5	5	5	4	4	4	5	4	5	4	5	5	5	2	5	4	5	5	3	2	4	2	4	3	3	3	2	3	2	3	4	3	2	3	2
443	2	1	51	3	2	2	1	4	3	3	3	4	4	3	2	2	3	3	4	4	2	2	3	4	2	4	4	4	4	3	4	4	4	4	4	3	3	5	3	4	5	4	4
444	1	2	41	3	3	2	1	3	3	4	3	4	2	4	2	3	3	4	3	2	4	2	3	3	2	5	3	4	3	4	4	1	4	4	3	4	2	4	3	3	4	2	3
445	2	2	43	3	2	4	3	1	3	3	4	3	3	4	4	2	3	3	4	5	4	2	3	3	4	5	5	5	5	5	5	5	4	4	5	5	5	4	5	5	5	5	5
446	1	2	39	3	4	3	1	3	3	2	3	2	3	3	3	2	2	5	3	2	5	2	5	3	5	5	4	5	5	5	3	4	4	4	5	5	4	4	4	5	5	4	5
447	2	2	43	3	1	2	3	4	2	2	3	1	4	3	3	2	3	5	3	5	5	2	4	5	5	4	3	5	4	3	2	4	3	2	3	4	4	4	3	3	3	3	3
448	2	2	34	1	2	4	2	4	4	3	2	2	3	4	4	4	3	2	5	5	3	2	4	5	3	2	5	4	5	5	5	5	5	4	4	5	5	5	5	5	4	5	5
449	1	1	34	3	1	3	1	5	4	5	4	4	4	5	5	4	4	3	5	4	4	2	4	4	3	4	4	3	4	4	5	4	4	4	4	4	3	3	4	3	4	4	3
450	1	2	42	2	3	3	1	5	4	4	4	3	5	5	5	5	5	4	4	3	3	2	3	4	4	4	1	1	2	2	2	2	3	2	1	1	2	3	1	3	1	2	3
451	2	1	38	3	3	3	1	3	3	3	4	3	2	3	3	4	4	3	3	3	3	2	3	3	5	5	4	4	4	4	3	4	4	3	4	4	4	4	3	5	3	3	5
452	2	2	35	2	1	1	2	3	3	1	1	2	3	3	1	2	3	3	3	5	4	2	3	3	2	4	1	4	4	4	2	4	4	4	3	3	4	2	4	2	4	3	4
453	2	2	40	2	2	4	1	2	2	3	2	5	2	3	2	3	3	4	4	4	4	2	4	4	4	4	4	4	4	3	4	4	4	4	5	4	4	4	4	4	4	3	4
454	1	2	46	3	3	4	1	2	2	2	2	3	3	3	3	3	1	4	2	4	3	2	4	2	3	3	4	5	4	2	3	5	4	3	5	4	5	3	3	3	4	4	4
455	1	1	36	3	2	4	1	4	4	3	3	4	4	4	4	4	4	3	3	4	2	2	2	2	3	3	5	5	5	2	4	4	5	4	4	4	5	5	3	4	3	3	4
456	2	1	47	3	3	3	1	5	5	5	5	5	5	5	5	5	5	4	4	5	3	2	4	5	4	5	4	4	5	4	4	4	4	4	5	4	4	2	4	3	5	3	5
457	1	1	34	2	4	4	2	2	4	4	3	1	4	3	3	2	3	3	2	2	1	2	2	3	3	3	5	4	5	4	4	3	4	5	3	4	4	3	5	4	4	5	5
458	2	2	42	2	3	4	3	3	1	4	2	3	2	2	3	4	4	5	5	5	5	2	5	5	4	5	4	5	4	4	5	5	5	5	5	5	5	5	5	5	5	4	5
459	1	1	47	3	3	4	2	3	4	3	3	3	3	4	3	3	2	2	5	5	4	2	4	5	4	4	5	5	4	5	4	5	4	5	4	4	4	4	3	4	5	5	4
460	2	1	37	2	4	3	3	5	5	4	4	5	5	5	4	5	5	2	3	5	4	2	1	4	2	2	2	1	2	1	2	2	2	2	3	1	2	2	2	1	2	1	3
461	2	2	33	2	3	2	1	2	3	2	2	2	2	3	3	2	3	3	2	4	4	2	2	3	2	3	4	4	3	4	5	3	5	5	5	4	4	4	4	3	4	4	5
462	2	1	34	3	1	3	1	4	4	5	4	4	5	4	3	3	4	3	4	4	2	2	3	3	4	3	3	3	3	4	3	4	3	2	3	3	3	3	3	2	4	2	2
463	2	2	35	2	3	3	2	3	4	3	2	2	3	4	2	3	1	4	4	5	1	2	3	3	3	5	1	2	2	3	3	3	2	2	3	2	2	3	2	2	3	3	2
464	1	1	37	3	3	1	1	3	4	5	4	2	4	3	4	4	3	5	4	5	5	2	4	4	3	5	5	5	4	5	5	4	5	4	4	5	4	5	4	4	5	4	4
465	2	2	34	2	4	1	1	3	3	4	3	4	4	3	3	4	5	4	3	5	4	2	4	5	4	2	3	3	3	3	3	2	3	4	3	3	3	2	3	2	3	2	3
466	2	2	43	2	4	4	2	4	5	5	5	5	5	5	5	5	5	4	4	3	2	2	3	4	4	4	3	3	5	4	4	3	3	4	4	4	3	4	3	3	3	4	4
467	1	2	41	3	3	3	1	3	5	4	5	3	5	5	5	4	4	3	2	4	3	2	3	3	3	2	3	2	1	2	2	2	3	3	2	2	2	1	2	2	2	2	2
468	2	2	35	1	3	3	2	3	1	3	4	4	2	3	3	3	3	3	4	3	3	2	3	3	3	4	3	3	4	4	4	4	5	3	3	3	4	3	3	2	4	5	4
469	1	2	42	3	2	2	1	4	4	4	3	5	4	3	2	5	4	4	5	5	5	2	4	4	4	3	5	4	4	5	4	4	4	4	4	4	4	5	4	5	5	5	5
470	2	1	48	3	3	2	1	3	4	3	3	3	2	3	1	4	3	3	4	4	4	2	4	3	3	3	4	4	5	3	4	3	4	2	4	3	3	3	4	4	4	3	3
471	1	1	51	3	1	3	1	3	5	4	4	4	3	3	3	3	4	4	4	3	3	2	4	3	4	3	4	4	3	5	4	4	4	5	4	4	5	5	3	3	4	4	4
472	1	2	43	3	4	5	1	4	3	2	3	3	3	4	4	4	3	3	2	3	3	2	2	3	3	3	4	2	4	5	3	4	4	4	3	5	4	4	4	3	4	4	3
473	2	1	34	2	4	5	1	3	5	4	3	4	4	3	4	3	3	5	4	5	5	2	5	5	4	5	4	4	4	5	3	4	5	4	3	4	4	5	3	3	3	3	5
474	2	2	38	2	2	2	3	4	4	5	4	3	4	5	4	4	5	5	5	5	4	2	5	4	4	5	2	3	3	3	4	4	4	3	3	4	2	3	4	2	2	3	3
475	2	2	33	2	4	2	1	2	3	3	5	3	3	3	2	3	3	4	4	5	4	2	4	4	4	4	5	4	5	5	5	4	5	5	4	4	5	4	5	3	4	3	4
476	1	2	42	3	3	2	3	5	4	3	4	3	4	4	3	2	4	4	5	5	5	2	5	4	5	5	4	5	5	4	5	4	4	4	5	4	4	4	4	4	5	5	4
477	2	2	38	3	2	1	1	4	4	3	4	3	3	2	5	3	4	2	4	4	3	2	3	5	4	3	4	3	3	2	4	3	4	4	3	3	3	3	3	4	4	4	4
478	2	1	42	3	3	3	1	2	2	5	2	2	2	3	2	4	3	4	3	4	3	2	2	3	3	3	3	3	4	4	5	4	3	4	4	4	4	3	4	4	3	4	4
479	2	1	32	3	3	3	3	3	3	2	2	4	4	4	2	2	3	4	3	5	3	2	2	3	4	3	4	4	4	4	4	4	5	4	3	4	3	4	4	4	3	3	3
480	2	2	42	3	1	4	1	5	3	3	3	4	3	2	3	2	3	3	4	5	4	2	4	5	3	5	2	4	2	4	5	3	3	5	4	3	4	5	3	3	3	4	3
481	2	2	33	3	4	5	3	5	5	5	5	5	5	5	5	5	5	3	3	5	5	2	4	5	5	4	2	2	3	2	2	2	3	1	2	3	3	2	2	3	2	2	3
482	1	2	36	3	2	1	3	3	2	1	4	3	2	1	2	3	2	3	4	3	2	2	4	3	2	3	5	4	2	3	3	4	4	2	4	4	5	5	5	5	5	5	4
483	2	1	31	3	2	2	3	2	4	3	3	3	4	3	3	4	3	4	4	5	5	2	5	3	3	4	5	3	4	5	4	4	4	4	5	4	5	4	5	5	3	4	5
484	1	2	42	3	4	4	2	4	3	5	5	4	4	3	4	4	4	5	5	3	4	2	4	3	4	3	3	5	3	2	4	4	5	5	3	5	3	4	4	4	3	2	5
485	2	2	42	3	3	3	1	1	2	3	3	2	1	4	1	3	2	4	3	4	3	2	3	4	3	2	2	2	3	2	3	4	2	3	3	4	3	3	2	2	1	2	3
486	2	2	42	2	3	3	1	3	3	4	3	2	3	2	3	2	4	3	4	5	4	2	5	3	2	5	2	2	2	3	3	3	2	3	2	3	3	2	3	2	1	3	2
487	2	1	37	3	2	2	3	3	4	5	5	5	5	5	5	3	3	3	3	4	1	2	3	2	2	2	1	1	2	1	1	2	2	2	3	1	2	1	2	3	1	1	3
488	2	2	38	2	1	2	2	3	2	4	3	2	3	3	3	3	2	2	3	4	3	2	4	5	2	3	5	5	5	5	5	4	4	5	5	5	5	4	5	5	4	5	5
489	1	2	49	1	4	4	1	2	3	3	2	2	3	2	2	2	3	3	4	4	4	2	3	4	4	4	4	3	4	5	4	3	5	4	4	3	4	4	4	5	4	4	4
490	2	1	33	3	3	3	3	3	2	4	4	5	4	4	4	3	4	4	3	4	3	2	4	4	3	2	2	3	2	3	3	1	2	3	2	4	2	3	1	2	3	3	3
491	1	1	46	2	4	3	4	3	3	2	3	2	3	2	2	3	2	3	3	4	2	2	3	4	2	3	4	4	4	5	3	4	2	5	3	3	4	3	4	3	3	3	3
492	1	2	48	2	2	1	3	4	3	4	2	3	2	3	4	3	3	5	5	5	3	2	3	4	5	5	3	1	4	3	3	4	3	3	4	4	3	2	3	3	3	2	3
493	1	2	35	3	2	3	3	3	5	3	4	3	4	3	2	3	5	3	4	5	5	2	4	3	4	3	3	5	5	3	4	3	5	4	4	3	4	4	4	4	4	4	5
494	2	2	41	2	3	2	2	3	4	4	5	3	3	5	3	4	4	5	5	5	4	2	5	5	3	5	2	1	2	1	1	2	1	2	1	1	1	1	2	1	1	2	1
495	1	1	44	3	2	1	1	4	2	3	3	2	3	2	3	3	2	5	4	5	4	2	4	5	3	3	4	4	3	3	2	4	3	4	2	4	4	4	3	3	2	3	2
496	1	2	37	2	2	2	1	3	3	3	2	2	3	2	1	3	3	4	2	5	5	2	3	3	4	4	3	3	3	2	3	4	2	3	3	3	2	3	4	3	2	2	2
497	2	2	37	1	3	1	1	4	4	4	3	3	3	3	4	3	4	3	3	5	4	2	3	3	4	5	4	3	3	4	4	4	3	3	2	4	3	3	4	2	4	4	2
498	1	1	39	3	3	2	2	3	3	3	3	2	3	2	2	4	2	2	2	2	2	2	3	3	4	4	4	5	4	5	5	5	5	5	4	4	5	4	5	4	5	5	5
499	1	2	29	3	2	4	3	4	3	4	4	4	4	3	3	3	4	3	4	4	2	2	4	3	3	5	3	4	4	3	4	5	3	3	4	3	4	4	5	5	4	3	3
500	2	2	37	3	1	2	1	4	5	4	5	5	4	4	4	4	5	4	4	5	3	2	5	4	4	4	2	5	5	4	5	4	5	5	3	5	5	5	3	5	4	5	4
501	1	2	34	2	1	2	1	5	5	5	4	4	5	4	5	5	4	4	4	4	5	2	4	4	5	3	2	2	3	2	4	3	4	3	3	3	2	3	3	3	3	2	3
502	1	1	42	2	3	3	1	3	3	2	3	2	3	2	4	2	1	5	4	4	4	2	4	3	5	4	4	3	3	5	3	4	4	3	5	2	4	4	4	3	4	4	4
503	2	2	29	3	4	3	1	2	3	3	2	1	3	4	1	2	3	3	3	5	4	2	4	3	4	5	5	4	5	5	3	5	4	5	4	4	3	5	5	4	4	4	5
504	1	1	44	3	3	3	3	3	3	3	4	3	3	2	3	3	5	5	5	4	4	2	2	5	5	4	3	4	4	5	5	3	3	5	5	4	4	4	4	4	4	4	4
505	2	1	43	3	2	3	1	3	4	4	3	3	4	3	3	4	3	4	5	5	5	2	4	5	3	4	3	3	4	2	3	4	4	1	3	3	4	3	3	3	1	3	3
506	1	1	46	3	4	3	2	4	4	3	4	4	3	4	4	5	3	5	5	5	4	2	5	5	4	4	4	4	3	4	4	4	5	3	3	3	4	4	5	3	4	5	5
507	2	2	38	3	3	5	4	4	4	4	5	4	5	5	4	5	5	3	3	5	4	2	4	4	3	3	3	2	4	3	4	4	3	4	3	4	3	3	3	3	3	3	3
508	2	2	25	3	2	2	4	3	1	3	3	4	3	2	3	3	4	4	5	5	4	2	4	5	5	5	3	3	3	2	5	5	3	4	3	2	3	4	3	2	3	4	3
509	1	2	42	1	4	4	1	5	4	2	4	4	3	4	3	3	4	2	2	1	3	2	3	2	2	2	4	3	3	3	3	3	3	2	3	3	2	3	3	2	3	2	3
510	2	1	40	2	2	4	2	3	3	1	3	2	4	2	3	3	2	4	5	5	5	2	3	3	4	4	4	4	4	5	5	4	5	5	4	5	4	5	5	4	4	5	5
511	2	1	38	3	4	2	2	2	4	4	3	2	4	3	4	2	3	5	5	5	5	2	5	4	5	5	2	4	5	3	4	2	3	4	5	3	3	4	5	4	4	3	3
512	1	1	45	3	2	3	3	3	4	5	4	4	4	3	5	5	3	3	3	4	4	2	5	4	4	4	3	2	3	2	2	2	2	2	3	3	4	2	3	3	2	2	3
513	2	2	40	2	4	3	2	4	3	4	4	3	4	3	3	4	3	5	5	5	4	2	5	4	5	3	3	3	3	3	2	4	3	3	3	3	3	3	3	4	2	4	1
514	1	2	38	2	2	3	2	4	2	4	2	3	4	4	3	3	3	4	5	4	4	2	3	3	3	3	4	5	4	3	4	5	3	4	5	3	4	5	4	5	3	4	4
515	1	2	36	3	1	2	2	3	4	4	4	5	4	3	4	4	4	3	4	4	3	2	3	3	4	4	5	4	4	5	3	3	5	4	3	5	4	3	4	4	3	4	5
516	1	2	37	2	1	2	2	4	3	2	3	3	4	2	3	4	3	4	2	3	4	2	2	4	3	2	4	4	3	3	3	3	3	3	3	4	3	3	2	4	3	3	3
517	1	2	42	2	3	3	2	4	4	5	5	4	5	4	4	5	5	3	4	5	5	2	4	5	5	4	5	3	3	4	4	4	3	3	2	4	3	3	3	3	3	4	3
518	2	2	27	3	2	3	3	2	4	2	3	2	2	3	3	3	3	5	3	5	5	2	4	5	4	5	3	1	3	1	2	2	2	2	2	1	1	1	2	2	2	2	2
519	2	2	36	3	4	4	1	3	5	4	4	3	3	3	3	4	4	4	4	4	3	2	3	3	3	4	4	4	4	5	4	4	5	4	3	5	5	4	4	4	5	5	5
520	2	2	49	3	3	4	3	4	4	3	5	4	5	4	4	4	4	3	4	4	3	2	5	4	4	3	5	5	4	4	4	5	4	5	4	5	2	4	4	4	4	4	5
521	2	1	39	2	4	4	3	5	4	3	4	4	3	5	3	4	5	4	3	5	4	2	4	4	5	4	4	3	5	4	5	5	4	3	3	4	5	4	4	4	5	3	4
522	2	1	37	2	3	3	3	4	3	2	3	3	3	1	2	4	3	3	4	4	5	2	3	3	3	4	3	3	3	2	4	3	2	3	2	4	3	3	4	4	4	3	4
523	1	2	47	3	3	5	2	4	3	4	3	3	3	4	4	3	3	5	5	4	4	2	5	5	5	4	4	4	4	3	4	3	3	3	3	3	4	2	3	3	2	3	3
524	1	2	29	3	4	4	2	3	3	3	4	3	5	4	2	3	3	5	3	4	5	2	4	5	3	4	4	5	3	3	5	5	3	2	3	4	3	3	4	3	3	2	5
525	1	2	36	2	4	2	1	2	3	2	3	3	2	4	2	4	2	2	4	3	3	2	3	3	3	3	5	4	3	4	4	5	4	5	4	4	4	4	4	4	4	4	4
526	2	2	41	3	2	3	1	1	4	2	3	2	2	2	3	3	1	5	3	5	3	2	4	3	4	4	3	3	4	4	4	3	4	4	3	3	4	3	3	3	4	4	4
527	1	1	40	2	1	4	4	4	5	5	4	4	5	5	4	4	3	4	3	4	4	2	4	5	4	4	1	2	2	3	3	4	2	3	2	2	4	2	4	3	3	2	4
528	2	2	36	1	3	1	2	5	5	5	4	4	4	4	4	4	4	3	2	4	3	2	4	3	4	3	2	2	2	3	3	3	2	3	3	2	2	3	2	2	4	2	3
529	2	2	38	3	2	1	2	3	2	2	3	2	1	3	3	2	1	4	5	5	4	2	4	3	4	4	3	4	4	3	3	3	3	4	3	3	4	4	3	4	3	3	3
530	1	1	27	2	4	5	3	4	3	3	3	3	1	4	4	2	4	4	4	3	4	2	3	3	4	4	2	2	3	3	4	2	4	3	4	4	3	2	3	3	2	3	3
531	2	1	48	3	2	1	1	5	2	3	4	3	2	2	4	3	3	5	4	5	4	2	5	3	5	4	4	5	4	4	3	4	5	5	4	4	4	5	4	4	5	4	5
532	1	1	38	3	1	3	1	4	4	3	4	3	5	4	4	3	4	4	3	3	3	2	4	4	3	4	3	4	3	4	4	3	3	3	4	3	4	4	4	4	4	4	4
533	2	2	39	3	4	5	2	5	4	4	4	5	4	5	3	3	5	4	5	5	4	2	4	3	5	4	3	3	3	3	3	4	3	4	3	4	3	5	4	3	4	4	4
534	1	2	31	3	3	2	1	4	3	3	3	3	3	4	4	3	3	5	4	4	5	2	4	5	4	4	5	4	3	3	2	3	4	3	2	3	2	3	5	3	2	4	2
535	2	2	42	3	3	2	1	4	5	4	4	3	4	3	3	4	4	5	5	5	5	2	5	5	5	5	4	3	3	4	2	2	3	3	4	1	3	4	3	2	2	2	3
536	1	1	38	1	3	4	1	4	4	4	5	5	4	5	5	4	5	5	4	2	4	2	4	4	5	5	4	5	5	4	5	5	5	5	4	5	3	4	4	4	4	4	5
537	2	2	26	2	1	3	4	4	3	3	4	3	4	3	5	3	3	5	3	5	3	2	4	5	4	3	2	2	3	3	1	2	3	3	2	2	3	3	3	4	1	1	2
538	2	2	40	3	2	3	1	4	4	3	3	4	3	3	4	3	2	4	4	4	4	2	3	3	4	5	4	4	4	3	3	3	4	3	4	3	3	2	5	4	4	5	4
539	1	2	44	3	3	3	2	2	3	2	3	3	2	4	2	1	3	4	4	5	5	2	4	4	5	5	2	3	2	4	5	4	4	4	4	2	2	2	3	4	2	3	3
540	2	2	46	3	2	4	2	3	2	4	3	3	3	4	4	3	4	3	3	3	4	2	3	2	2	2	2	2	3	3	3	4	3	4	4	3	4	3	3	3	4	4	4
541	2	2	44	3	2	4	3	4	3	3	4	3	4	4	3	3	3	3	4	4	3	2	5	5	5	4	3	5	3	3	2	3	3	3	4	3	3	3	3	4	3	3	3
542	2	2	38	2	4	3	1	5	5	4	5	5	5	5	5	5	5	2	2	2	1	2	2	2	1	2	4	4	5	4	4	5	3	3	4	4	3	4	4	4	5	4	3
543	2	1	40	2	4	2	2	3	5	4	5	5	5	5	4	5	4	4	4	4	4	2	4	5	4	3	5	5	4	5	4	5	5	4	5	5	4	5	5	4	5	5	5
544	1	1	40	3	1	2	3	3	3	3	1	1	2	2	3	3	4	5	3	3	4	2	3	4	5	3	5	3	2	3	4	3	4	2	3	5	4	3	4	3	3	4	3
545	2	1	40	3	2	3	3	4	5	4	4	5	3	5	3	5	3	2	2	2	4	2	2	2	1	2	4	3	4	5	4	3	3	3	5	4	4	4	4	4	3	4	3
546	1	2	45	2	2	3	2	4	4	3	3	3	4	3	4	3	4	2	2	2	2	2	2	1	2	2	5	5	4	5	4	5	5	4	4	5	5	5	5	5	5	5	4
547	1	1	37	2	3	2	1	5	5	5	4	5	5	5	4	4	5	4	4	3	4	2	3	4	3	3	3	4	2	4	3	2	4	3	4	4	5	3	4	4	5	4	4
548	1	1	34	2	2	2	1	3	4	4	4	4	5	4	4	3	5	4	5	4	3	2	4	4	5	3	5	3	5	5	4	3	4	5	3	3	4	3	4	4	5	4	3
549	2	1	27	3	4	3	3	5	5	4	5	4	5	3	5	5	5	3	4	4	3	2	2	3	4	3	5	3	4	4	3	4	4	3	4	4	4	4	4	5	4	5	4
550	2	1	36	2	4	3	1	5	4	4	4	3	4	4	4	3	4	3	3	5	4	2	4	5	5	4	5	4	4	4	3	4	3	4	3	4	3	4	5	3	5	5	4
